# Supplementary material for: The role of the interactome in the maintenance of deleterious variability in human populations
Source: Mol Syst Biol. 2014 Sep 26;10(9):752. doi: 10.15252/msb.20145222 (PMC4299661; doi:10.15252/msb.20145222)
Supplement: Supplementary file 3 — Supplementary Table S1 [file msb0010-0752-SD3.xlsx]

## Sheet: Sheet1
#gene	chromosome	start	end	ref_allele	alt_allele	link	consequence_type	sift	polyPhen	phastCons	allel_freq		Supplementaty Table S1: List of variants found in the newly sequenced Spanish population MGP1.
NOC2L	1	892610	892610	G	A	http://genomemaps.org/?region=1:892610-892610	nonsynonymous SNV	0.01	1	518	0.00198413
KLHL17	1	900471	900471	T	C	http://genomemaps.org/?region=1:900471-900471	nonsynonymous SNV	0	1	470	0.00198413
PLEKHN1	1	906704	906704	G	A	http://genomemaps.org/?region=1:906704-906704	nonsynonymous SNV	0	0.776	417	0.00198413
AGRN	1	982722	982722	A	G	http://genomemaps.org/?region=1:982722-982722	nonsynonymous SNV	0.02	0.005	567	0.00198413
C1orf159	1	1021299	1021299	C	T	http://genomemaps.org/?region=1:1021299-1021299	nonsynonymous SNV	0	0.999	426	0.00198413
C1orf159	1	1022894	1022894	C	T	http://genomemaps.org/?region=1:1022894-1022894	nonsynonymous SNV	0	NA	317	0.00198413
SDF4	1	1163984	1163984	C	T	http://genomemaps.org/?region=1:1163984-1163984	nonsynonymous SNV	0	0.941	599	0.00198413
PUSL1	1	1246292	1246292	C	T	http://genomemaps.org/?region=1:1246292-1246292	nonsynonymous SNV	0	1	309	0.00198413
TAS1R3	1	1267253	1267253	G	A	http://genomemaps.org/?region=1:1267253-1267253	nonsynonymous SNV	0	0.998	278	0.00198413
TAS1R3	1	1268388	1268388	G	A	http://genomemaps.org/?region=1:1268388-1268388	nonsynonymous SNV	0.28	0.988	361	0.00198413
DVL1	1	1275498	1275498	C	T	http://genomemaps.org/?region=1:1275498-1275498	nonsynonymous SNV	0	0.96	543	0.00198413
DVL1	1	1275685	1275685	G	C	http://genomemaps.org/?region=1:1275685-1275685	nonsynonymous SNV	0.01	0.995	504	0.00198413
DVL1	1	1275882	1275882	G	C	http://genomemaps.org/?region=1:1275882-1275882	nonsynonymous SNV	0.02	0.195	483	0.00198413
DVL1	1	1277119	1277119	G	A	http://genomemaps.org/?region=1:1277119-1277119	nonsynonymous SNV	0.01	0.001	397	0.00198413
ATAD3C	1	1396132	1396132	T	G	http://genomemaps.org/?region=1:1396132-1396132	nonsynonymous SNV	0	NA	602	0.00198413
ATAD3B	1	1412659	1412659	G	T	http://genomemaps.org/?region=1:1412659-1412659	nonsynonymous SNV	0.05	0.988	512	0.00198413
ATAD3B	1	1417626	1417626	G	A	http://genomemaps.org/?region=1:1417626-1417626	nonsynonymous SNV	0.02	0.996	484	0.00198413
ATAD3B	1	1420490	1420490	C	T	http://genomemaps.org/?region=1:1420490-1420490	nonsynonymous SNV	0	1	522	0.00198413
ATAD3B	1	1425971	1425971	G	A	http://genomemaps.org/?region=1:1425971-1425971	nonsynonymous SNV	0	0.84	543	0.00198413
ATAD3A	1	1469361	1469361	G	A	http://genomemaps.org/?region=1:1469361-1469361	nonsynonymous SNV	0.05	0.197	428	0.00198413
ATAD3A	1	1469386	1469386	C	A	http://genomemaps.org/?region=1:1469386-1469386	nonsynonymous SNV	0	0.885	535	0.00198413
TMEM240	1	1471149	1471149	C	T	http://genomemaps.org/?region=1:1471149-1471149	nonsynonymous SNV	0	NA	706	0.00198413
MIB2	1	1560966	1560966	G	A	http://genomemaps.org/?region=1:1560966-1560966	nonsynonymous SNV	0.01	0.993	594	0.00198413
MIB2	1	1562800	1562800	C	T	http://genomemaps.org/?region=1:1562800-1562800	nonsynonymous SNV	0	0.999	387	0.00198413
SLC35E2	1	1670416	1670416	G	A	http://genomemaps.org/?region=1:1670416-1670416	nonsynonymous SNV	0	0.619947	593	0.00198413
C1orf222	1	1897810	1897810	C	G	http://genomemaps.org/?region=1:1897810-1897810	nonsynonymous SNV	0.02	0.955	309	0.00198413
C1orf86	1	2116817	2116817	T	C	http://genomemaps.org/?region=1:2116817-2116817	nonsynonymous SNV	0	NA	419	0.00198413
MORN1	1	2319720	2319720	C	T	http://genomemaps.org/?region=1:2319720-2319720	nonsynonymous SNV	0	0.998	343	0.00198413
PLCH2	1	2420713	2420713	C	G	http://genomemaps.org/?region=1:2420713-2420713	nonsynonymous SNV	0	NA	531	0.00198413
PLCH2	1	2421271	2421271	G	T	http://genomemaps.org/?region=1:2421271-2421271	stopgain SNV	NA	NA	376	0.00198413
PANK4	1	2451796	2451796	A	G	http://genomemaps.org/?region=1:2451796-2451796	nonsynonymous SNV	0.01	0.782	547	0.00198413
PANK4	1	2452341	2452341	C	T	http://genomemaps.org/?region=1:2452341-2452341	nonsynonymous SNV	0	0.182	586	0.00198413
MMEL1	1	2524128	2524128	A	G	http://genomemaps.org/?region=1:2524128-2524128	nonsynonymous SNV	0	0.999	444	0.00198413
MMEL1	1	2525832	2525832	T	C	http://genomemaps.org/?region=1:2525832-2525832	nonsynonymous SNV	0	1	533	0.00198413
MMEL1	1	2540795	2540795	C	T	http://genomemaps.org/?region=1:2540795-2540795	nonsynonymous SNV	0.07	0.97	548	0.00198413
MMEL1	1	2543596	2543596	C	T	http://genomemaps.org/?region=1:2543596-2543596	nonsynonymous SNV	0.01	0.063	272	0.00198413
ACTRT2	1	2938416	2938416	T	C	http://genomemaps.org/?region=1:2938416-2938416	nonsynonymous SNV	0.32	0.999	422	0.00198413
PRDM16	1	3328505	3328505	C	T	http://genomemaps.org/?region=1:3328505-3328505	nonsynonymous SNV	0.01	0.511298	340	0.00198413
PRDM16	1	3329051	3329051	G	A	http://genomemaps.org/?region=1:3329051-3329051	nonsynonymous SNV	0.02	0.628475	582	0.00198413
PRDM16	1	3331186	3331186	C	T	http://genomemaps.org/?region=1:3331186-3331186	nonsynonymous SNV	0	0.78817	552	0.00198413
PRDM16	1	3334510	3334510	C	T	http://genomemaps.org/?region=1:3334510-3334510	nonsynonymous SNV	0.01	0.376	531	0.00198413
PRDM16	1	3342726	3342726	C	T	http://genomemaps.org/?region=1:3342726-3342726	nonsynonymous SNV	0	0.780709	565	0.00198413
ARHGEF16	1	3392584	3392584	G	C	http://genomemaps.org/?region=1:3392584-3392584	nonsynonymous SNV	0.02	0.006	473	0.00198413
MEGF6	1	3422744	3422744	G	A	http://genomemaps.org/?region=1:3422744-3422744	nonsynonymous SNV	0.01	1	576	0.00198413
MEGF6	1	3440768	3440768	C	T	http://genomemaps.org/?region=1:3440768-3440768	nonsynonymous SNV	0.17	0.999	495	0.00198413
MEGF6	1	3496401	3496401	G	A	http://genomemaps.org/?region=1:3496401-3496401	nonsynonymous SNV	0.01	0.835	383	0.00198413
WRAP73	1	3551737	3551737	C	T	http://genomemaps.org/?region=1:3551737-3551737	nonsynonymous SNV	0	0.997	391	0.00198413
CEP104	1	3739740	3739740	C	T	http://genomemaps.org/?region=1:3739740-3739740	nonsynonymous SNV	0.01	0.956	472	0.00198413
CEP104	1	3746432	3746432	G	A	http://genomemaps.org/?region=1:3746432-3746432	nonsynonymous SNV	0	1	376	0.00198413
AJAP1	1	4832585	4832585	G	A	http://genomemaps.org/?region=1:4832585-4832585	nonsynonymous SNV	0	0.727151	456	0.00198413
NPHP4	1	5935013	5935013	C	T	http://genomemaps.org/?region=1:5935013-5935013	nonsynonymous SNV	0	NA	480	0.00198413
NPHP4	1	5935016	5935016	C	T	http://genomemaps.org/?region=1:5935016-5935016	nonsynonymous SNV	0	NA	480	0.00198413
NPHP4	1	5964799	5964799	C	T	http://genomemaps.org/?region=1:5964799-5964799	nonsynonymous SNV	0	NA	521	0.00198413
NPHP4	1	5993341	5993341	G	A	http://genomemaps.org/?region=1:5993341-5993341	nonsynonymous SNV	0.01	NA	387	0.00198413
NPHP4	1	6007259	6007259	G	A	http://genomemaps.org/?region=1:6007259-6007259	nonsynonymous SNV	0	NA	450	0.00198413
CHD5	1	6171835	6171835	G	A	http://genomemaps.org/?region=1:6171835-6171835	nonsynonymous SNV	0.11	0.994	493	0.00198413
CHD5	1	6171893	6171893	T	G	http://genomemaps.org/?region=1:6171893-6171893	nonsynonymous SNV	0	0.907	591	0.00198413
CHD5	1	6215732	6215732	C	T	http://genomemaps.org/?region=1:6215732-6215732	nonsynonymous SNV	0.04	0.017	496	0.00198413
GPR153	1	6314667	6314667	G	A	http://genomemaps.org/?region=1:6314667-6314667	nonsynonymous SNV	0	0.998	641	0.00198413
PLEKHG5	1	6527921	6527921	C	G	http://genomemaps.org/?region=1:6527921-6527921	nonsynonymous SNV	0	0.998	619	0.00198413
PLEKHG5	1	6530360	6530360	G	A	http://genomemaps.org/?region=1:6530360-6530360	nonsynonymous SNV	0.01	0.969	340	0.00198413
PLEKHG5	1	6532622	6532622	C	T	http://genomemaps.org/?region=1:6532622-6532622	nonsynonymous SNV	0.05	0.011	531	0.00198413
PLEKHG5	1	6537598	6537598	G	T	http://genomemaps.org/?region=1:6537598-6537598	nonsynonymous SNV	0.01	0.992	405	0.00198413
NOL9	1	6589060	6589060	C	T	http://genomemaps.org/?region=1:6589060-6589060	nonsynonymous SNV	0	0.999	317	0.00198413
TAS1R1	1	6639343	6639343	C	T	http://genomemaps.org/?region=1:6639343-6639343	nonsynonymous SNV	0.03	0.006	516	0.00198413
TAS1R1	1	6639531	6639531	G	C	http://genomemaps.org/?region=1:6639531-6639531	nonsynonymous SNV	0.05	0.724	361	0.00198413
KLHL21	1	6653634	6653634	C	T	http://genomemaps.org/?region=1:6653634-6653634	nonsynonymous SNV	0.04	0.552	477	0.00198413
KLHL21	1	6659206	6659206	G	A	http://genomemaps.org/?region=1:6659206-6659206	nonsynonymous SNV	0.02	0.991	539	0.00198413
PHF13	1	6680260	6680260	C	T	http://genomemaps.org/?region=1:6680260-6680260	nonsynonymous SNV	0.25	0.956	259	0.00198413
DNAJC11	1	6705964	6705964	C	T	http://genomemaps.org/?region=1:6705964-6705964	nonsynonymous SNV	0.06	0.975	494	0.00198413
CAMTA1	1	7723490	7723490	G	C	http://genomemaps.org/?region=1:7723490-7723490	nonsynonymous SNV	0	0.995	670	0.00198413
CAMTA1	1	7796428	7796428	G	A	http://genomemaps.org/?region=1:7796428-7796428	nonsynonymous SNV	0.01	0.923	514	0.00198413
CAMTA1	1	7796587	7796587	C	T	http://genomemaps.org/?region=1:7796587-7796587	nonsynonymous SNV	0	0.891	581	0.00198413
CAMTA1	1	7797625	7797625	A	C	http://genomemaps.org/?region=1:7797625-7797625	nonsynonymous SNV	0.01	0.899	460	0.00198413
CAMTA1	1	7798367	7798367	C	T	http://genomemaps.org/?region=1:7798367-7798367	nonsynonymous SNV	0.05	0.01	587	0.00198413
VAMP3	1	7837332	7837332	C	T	http://genomemaps.org/?region=1:7837332-7837332	nonsynonymous SNV	0.01	0.775	617	0.00198413
PER3	1	7848253	7848253	A	G	http://genomemaps.org/?region=1:7848253-7848253	nonsynonymous SNV	0.03	0.061	490	0.00198413
PER3	1	7869953	7869953	C	G	http://genomemaps.org/?region=1:7869953-7869953	nonsynonymous SNV	0	0.999	349	0.00198413
PER3	1	7869960	7869960	A	G	http://genomemaps.org/?region=1:7869960-7869960	nonsynonymous SNV	0.02	0.998	309	0.00198413
PER3	1	7887804	7887804	C	A	http://genomemaps.org/?region=1:7887804-7887804	nonsynonymous SNV	0.02	0.085	317	0.00198413
PARK7	1	8025394	8025394	C	T	http://genomemaps.org/?region=1:8025394-8025394	nonsynonymous SNV	0.01	0.78	405	0.00198413
ERRFI1	1	8073286	8073286	T	C	http://genomemaps.org/?region=1:8073286-8073286	nonsynonymous SNV	0	0.998	385	0.00198413
SLC45A1	1	8397995	8397995	G	A	http://genomemaps.org/?region=1:8397995-8397995	nonsynonymous SNV	0	0.529	573	0.00198413
SLC45A1	1	8403906	8403906	G	C	http://genomemaps.org/?region=1:8403906-8403906	nonsynonymous SNV	0.04	0.061	704	0.00198413
RERE	1	8418646	8418646	G	A	http://genomemaps.org/?region=1:8418646-8418646	nonsynonymous SNV	0	0.716827	481	0.00198413
RERE	1	8418748	8418748	G	A	http://genomemaps.org/?region=1:8418748-8418748	nonsynonymous SNV	0	0.71682	527	0.00198413
RERE	1	8419906	8419906	C	T	http://genomemaps.org/?region=1:8419906-8419906	nonsynonymous SNV	0.01	0.684311	426	0.00198413
RERE	1	8421845	8421845	C	T	http://genomemaps.org/?region=1:8421845-8421845	nonsynonymous SNV	0.05	0.016	546	0.00198413
CA6	1	9017303	9017303	G	A	http://genomemaps.org/?region=1:9017303-9017303	nonsynonymous SNV	0	0.999	355	0.00198413
SLC2A7	1	9064891	9064891	G	A	http://genomemaps.org/?region=1:9064891-9064891	nonsynonymous SNV	0	1	494	0.00198413
SLC2A7	1	9067428	9067428	A	G	http://genomemaps.org/?region=1:9067428-9067428	nonsynonymous SNV	0	0.664	385	0.00198413
SLC2A7	1	9075220	9075220	C	T	http://genomemaps.org/?region=1:9075220-9075220	nonsynonymous SNV	0	0.958	473	0.00198413
SLC2A7	1	9085042	9085042	G	A	http://genomemaps.org/?region=1:9085042-9085042	nonsynonymous SNV	0	0.999	235	0.00198413
SLC2A5	1	9107686	9107686	A	G	http://genomemaps.org/?region=1:9107686-9107686	nonsynonymous SNV	0	0.418	489	0.00198413
SLC25A33	1	9640292	9640292	G	A	http://genomemaps.org/?region=1:9640292-9640292	nonsynonymous SNV	NA	0.953	389	0.00198413
SLC25A33	1	9642377	9642377	C	T	http://genomemaps.org/?region=1:9642377-9642377	nonsynonymous SNV	NA	0.999	383	0.00198413
TMEM201	1	9658624	9658624	C	T	http://genomemaps.org/?region=1:9658624-9658624	nonsynonymous SNV	0	0.999	554	0.00198413
TMEM201	1	9662129	9662129	T	A	http://genomemaps.org/?region=1:9662129-9662129	nonsynonymous SNV	0	0.995	544	0.00198413
TMEM201	1	9673137	9673137	G	A	http://genomemaps.org/?region=1:9673137-9673137	nonsynonymous SNV	0	NA	497	0.00198413
PIK3CD	1	9781836	9781836	C	T	http://genomemaps.org/?region=1:9781836-9781836	nonsynonymous SNV	0	0.999	478	0.00198413
PIK3CD	1	9787040	9787040	G	A	http://genomemaps.org/?region=1:9787040-9787040	nonsynonymous SNV	0.04	0.995	440	0.00198413
CLSTN1	1	9801233	9801233	C	T	http://genomemaps.org/?region=1:9801233-9801233	nonsynonymous SNV	0.01	0.293	443	0.00198413
CLSTN1	1	9804055	9804055	G	A	http://genomemaps.org/?region=1:9804055-9804055	nonsynonymous SNV	0.02	0.983	487	0.00198413
CLSTN1	1	9809689	9809689	A	G	http://genomemaps.org/?region=1:9809689-9809689	nonsynonymous SNV	0	0.364	395	0.00198413
CLSTN1	1	9809912	9809912	C	T	http://genomemaps.org/?region=1:9809912-9809912	nonsynonymous SNV	0	0.984	369	0.00198413
RBP7	1	10068261	10068261	A	G	http://genomemaps.org/?region=1:10068261-10068261	nonsynonymous SNV	0.03	0.02	558	0.00198413
UBE4B	1	10228220	10228220	G	C	http://genomemaps.org/?region=1:10228220-10228220	nonsynonymous SNV	0	0.783326	592	0.00198413
KIF1B	1	10355147	10355147	C	G	http://genomemaps.org/?region=1:10355147-10355147	nonsynonymous SNV	0	0.998	577	0.00198413
KIF1B	1	10364097	10364097	C	T	http://genomemaps.org/?region=1:10364097-10364097	nonsynonymous SNV	0	0.716523	634	0.00198413
KIF1B	1	10364385	10364385	C	T	http://genomemaps.org/?region=1:10364385-10364385	nonsynonymous SNV	0	0.716645	545	0.00198413
KIF1B	1	10381802	10381802	T	C	http://genomemaps.org/?region=1:10381802-10381802	nonsynonymous SNV	0.19	0.999	659	0.00198413
KIF1B	1	10431265	10431265	C	G	http://genomemaps.org/?region=1:10431265-10431265	nonsynonymous SNV	0.16	0.979	515	0.00198413
PGD	1	10477140	10477140	G	A	http://genomemaps.org/?region=1:10477140-10477140	nonsynonymous SNV	0.04	0.078	304	0.00198413
APITD1,CORT,APITD1-CORT	1	10511636	10511636	T	C	http://genomemaps.org/?region=1:10511636-10511636	nonsynonymous SNV	0	0.563703	520	0.00198413
CASZ1	1	10705106	10705106	G	A	http://genomemaps.org/?region=1:10705106-10705106	nonsynonymous SNV	0	0.992	578	0.00198413
CASZ1	1	10708107	10708107	G	A	http://genomemaps.org/?region=1:10708107-10708107	nonsynonymous SNV	0.02	0.235	352	0.00198413
CASZ1	1	10720123	10720123	G	A	http://genomemaps.org/?region=1:10720123-10720123	nonsynonymous SNV	0	0.854	644	0.00198413
TARDBP	1	11073982	11073982	T	C	http://genomemaps.org/?region=1:11073982-11073982	nonsynonymous SNV	0	NA	445	0.00198413
TARDBP	1	11083262	11083262	C	G	http://genomemaps.org/?region=1:11083262-11083262	stopgain SNV	NA	NA	705	0.00198413
MASP2	1	11087672	11087672	C	T	http://genomemaps.org/?region=1:11087672-11087672	nonsynonymous SNV	0	0.998	278	0.00198413
MASP2	1	11103455	11103455	C	T	http://genomemaps.org/?region=1:11103455-11103455	nonsynonymous SNV	0.03	0.319	483	0.00198413
MASP2	1	11105539	11105539	T	C	http://genomemaps.org/?region=1:11105539-11105539	nonsynonymous SNV	0	1	510	0.00198413
MASP2	1	11105542	11105542	C	T	http://genomemaps.org/?region=1:11105542-11105542	nonsynonymous SNV	0	1	510	0.00198413
MASP2	1	11106630	11106630	G	A	http://genomemaps.org/?region=1:11106630-11106630	nonsynonymous SNV	0	0.943	482	0.00198413
MASP2	1	11106648	11106648	G	A	http://genomemaps.org/?region=1:11106648-11106648	nonsynonymous SNV	0.05	0.916	502	0.00198413
MASP2	1	11106673	11106673	G	A	http://genomemaps.org/?region=1:11106673-11106673	nonsynonymous SNV	0	0.049	420	0.00198413
EXOSC10	1	11147557	11147557	C	T	http://genomemaps.org/?region=1:11147557-11147557	nonsynonymous SNV	0	0.997	572	0.00198413
ANGPTL7	1	11249858	11249858	G	C	http://genomemaps.org/?region=1:11249858-11249858	nonsynonymous SNV	0.03	0.988	561	0.00198413
ANGPTL7	1	11249904	11249904	C	T	http://genomemaps.org/?region=1:11249904-11249904	nonsynonymous SNV	0.05	0.378	429	0.00198413
MTOR	1	11272478	11272478	T	C	http://genomemaps.org/?region=1:11272478-11272478	nonsynonymous SNV	0	0.995	498	0.00198413
PTCHD2	1	11584109	11584109	C	G	http://genomemaps.org/?region=1:11584109-11584109	nonsynonymous SNV	0	0.899	336	0.00198413
PTCHD2	1	11589856	11589856	G	A	http://genomemaps.org/?region=1:11589856-11589856	nonsynonymous SNV	0	0.871	321	0.00198413
FBXO44	1	11715920	11715920	C	T	http://genomemaps.org/?region=1:11715920-11715920	nonsynonymous SNV	0	0.997	423	0.00198413
FBXO44	1	11718395	11718395	C	T	http://genomemaps.org/?region=1:11718395-11718395	stopgain SNV	NA	NA	336	0.00198413
FBXO44	1	11721321	11721321	G	A	http://genomemaps.org/?region=1:11721321-11721321	nonsynonymous SNV	0	0.352503	602	0.00198413
DRAXIN	1	11766739	11766739	C	T	http://genomemaps.org/?region=1:11766739-11766739	nonsynonymous SNV	0	0.998	366	0.00198413
DRAXIN	1	11771929	11771929	G	A	http://genomemaps.org/?region=1:11771929-11771929	nonsynonymous SNV	0	0.995	485	0.00198413
DRAXIN	1	11775178	11775178	A	T	http://genomemaps.org/?region=1:11775178-11775178	nonsynonymous SNV	0.68	0.956	613	0.00198413
AGTRAP	1	11807600	11807600	A	G	http://genomemaps.org/?region=1:11807600-11807600	nonsynonymous SNV	0.01	0.617002	437	0.00198413
C1orf167	1	11835499	11835499	G	A	http://genomemaps.org/?region=1:11835499-11835499	nonsynonymous SNV	0	NA	376	0.00198413
C1orf167	1	11839137	11839137	G	A	http://genomemaps.org/?region=1:11839137-11839137	nonsynonymous SNV	0	NA	313	0.00198413
CLCN6	1	11883765	11883765	C	T	http://genomemaps.org/?region=1:11883765-11883765	nonsynonymous SNV	0	0.973	363	0.00198413
CLCN6	1	11894592	11894592	G	A	http://genomemaps.org/?region=1:11894592-11894592	nonsynonymous SNV	0	0.024	602	0.00198413
NPPA	1	11907171	11907171	C	T	http://genomemaps.org/?region=1:11907171-11907171	nonsynonymous SNV	0	0.999	467	0.00198413
PLOD1	1	12012721	12012721	G	A	http://genomemaps.org/?region=1:12012721-12012721	nonsynonymous SNV	0.03	0.135	615	0.00198413
PLOD1	1	12012768	12012768	G	T	http://genomemaps.org/?region=1:12012768-12012768	nonsynonymous SNV	0.04	0	615	0.00198413
PLOD1	1	12017980	12017980	C	T	http://genomemaps.org/?region=1:12017980-12017980	nonsynonymous SNV	0.01	0.999	374	0.00198413
PLOD1	1	12025561	12025561	C	T	http://genomemaps.org/?region=1:12025561-12025561	nonsynonymous SNV	0	0.914	500	0.00198413
PLOD1	1	12025600	12025600	C	T	http://genomemaps.org/?region=1:12025600-12025600	nonsynonymous SNV	0.01	0.385	505	0.00198413
PLOD1	1	12030799	12030799	C	T	http://genomemaps.org/?region=1:12030799-12030799	nonsynonymous SNV	0	0.992	561	0.00198413
MFN2	1	12049249	12049249	C	G	http://genomemaps.org/?region=1:12049249-12049249	nonsynonymous SNV	0	0.864	614	0.00198413
MFN2	1	12061483	12061483	G	C	http://genomemaps.org/?region=1:12061483-12061483	nonsynonymous SNV	0.04	0.928	477	0.00198413
TNFRSF8	1	12169689	12169689	C	T	http://genomemaps.org/?region=1:12169689-12169689	nonsynonymous SNV	0.04	0.999	235	0.00198413
TNFRSF8	1	12198457	12198457	C	T	http://genomemaps.org/?region=1:12198457-12198457	nonsynonymous SNV	0.05	0.999	317	0.00198413
TNFRSF1B	1	12254015	12254015	T	C	http://genomemaps.org/?region=1:12254015-12254015	nonsynonymous SNV	0.01	0.989	284	0.00198413
VPS13D	1	12309350	12309350	G	A	http://genomemaps.org/?region=1:12309350-12309350	nonsynonymous SNV	0	0.995	563	0.00198413
VPS13D	1	12378274	12378274	C	T	http://genomemaps.org/?region=1:12378274-12378274	nonsynonymous SNV	0.03	0.802	284	0.00198413
VPS13D	1	12398296	12398296	C	G	http://genomemaps.org/?region=1:12398296-12398296	nonsynonymous SNV	0	0.14	692	0.00198413
VPS13D	1	12428632	12428632	G	T	http://genomemaps.org/?region=1:12428632-12428632	nonsynonymous SNV	0	0.789106	549	0.00198413
DHRS3	1	12640562	12640562	C	T	http://genomemaps.org/?region=1:12640562-12640562	nonsynonymous SNV	0.01	0.225	621	0.00198413
C1orf158	1	12819343	12819343	C	T	http://genomemaps.org/?region=1:12819343-12819343	nonsynonymous SNV	0.02	0.999	304	0.00198413
HNRNPCL1	1	12907798	12907798	A	C	http://genomemaps.org/?region=1:12907798-12907798	nonsynonymous SNV	0.01	0.011	527	0.00198413
LRRC38	1	13839914	13839914	G	A	http://genomemaps.org/?region=1:13839914-13839914	nonsynonymous SNV	0	NA	772	0.00198413
PRDM2	1	14106077	14106077	A	G	http://genomemaps.org/?region=1:14106077-14106077	nonsynonymous SNV	0.01	0.995	387	0.00198413
PRDM2	1	14106620	14106620	G	C	http://genomemaps.org/?region=1:14106620-14106620	nonsynonymous SNV	0	0.968	478	0.00198413
PRDM2	1	14107135	14107135	C	G	http://genomemaps.org/?region=1:14107135-14107135	nonsynonymous SNV	0.55	0.991	251	0.00198413
PRDM2	1	14142966	14142966	C	T	http://genomemaps.org/?region=1:14142966-14142966	nonsynonymous SNV	0.01	0.56362	425	0.00198413
KAZN	1	15287288	15287288	C	A	http://genomemaps.org/?region=1:15287288-15287288	nonsynonymous SNV	0.04	0.143	385	0.00198413
FHAD1	1	15616087	15616087	C	T	http://genomemaps.org/?region=1:15616087-15616087	nonsynonymous SNV	0	NA	284	0.00198413
FHAD1	1	15623278	15623278	C	G	http://genomemaps.org/?region=1:15623278-15623278	nonsynonymous SNV	0	NA	383	0.00198413
FHAD1	1	15701062	15701062	G	A	http://genomemaps.org/?region=1:15701062-15701062	nonsynonymous SNV	0	NA	502	0.00198413
FHAD1	1	15707766	15707766	A	G	http://genomemaps.org/?region=1:15707766-15707766	nonsynonymous SNV	0	NA	423	0.00198413
EFHD2	1	15752419	15752419	A	G	http://genomemaps.org/?region=1:15752419-15752419	nonsynonymous SNV	0	0.998	670	0.00198413
CELA2B	1	15808776	15808776	C	A	http://genomemaps.org/?region=1:15808776-15808776	nonsynonymous SNV	0	0.991	284	0.00198413
CELA2B	1	15809773	15809773	T	C	http://genomemaps.org/?region=1:15809773-15809773	nonsynonymous SNV	0	0.991	448	0.00198413
TMEM82	1	16069607	16069607	C	T	http://genomemaps.org/?region=1:16069607-16069607	nonsynonymous SNV	0.01	0.39	295	0.00198413
SPEN	1	16255205	16255205	C	T	http://genomemaps.org/?region=1:16255205-16255205	nonsynonymous SNV	0.02	0.97	567	0.00198413
SPEN	1	16255622	16255622	C	T	http://genomemaps.org/?region=1:16255622-16255622	nonsynonymous SNV	0.06	0.997	397	0.00198413
SPEN	1	16256162	16256162	C	T	http://genomemaps.org/?region=1:16256162-16256162	nonsynonymous SNV	0.01	0	546	0.00198413
SPEN	1	16256787	16256787	T	G	http://genomemaps.org/?region=1:16256787-16256787	nonsynonymous SNV	0.03	0.98	519	0.00198413
SPEN	1	16261812	16261812	C	T	http://genomemaps.org/?region=1:16261812-16261812	nonsynonymous SNV	0.01	0.999	358	0.00198413
SPEN	1	16264376	16264376	G	A	http://genomemaps.org/?region=1:16264376-16264376	nonsynonymous SNV	0.03	0.526	639	0.00198413
ZBTB17	1	16268550	16268550	A	T	http://genomemaps.org/?region=1:16268550-16268550	nonsynonymous SNV	0	0.993	535	0.00198413
ZBTB17	1	16273507	16273507	G	A	http://genomemaps.org/?region=1:16273507-16273507	nonsynonymous SNV	0	0.75	545	0.00198413
HSPB7	1	16342118	16342118	G	A	http://genomemaps.org/?region=1:16342118-16342118	nonsynonymous SNV	0	0.284	481	0.00198413
CLCNKA	1	16353903	16353903	C	T	http://genomemaps.org/?region=1:16353903-16353903	nonsynonymous SNV	0.01	0.845	491	0.00198413
CLCNKA	1	16359674	16359674	C	T	http://genomemaps.org/?region=1:16359674-16359674	nonsynonymous SNV	0.01	0.36	358	0.00198413
CLCNKB	1	16380228	16380228	T	C	http://genomemaps.org/?region=1:16380228-16380228	nonsynonymous SNV	0.02	0.575	391	0.00198413
FAM131C	1	16388602	16388602	G	A	http://genomemaps.org/?region=1:16388602-16388602	nonsynonymous SNV	0	0.992	566	0.00198413
EPHA2	1	16456047	16456047	C	A	http://genomemaps.org/?region=1:16456047-16456047	nonsynonymous SNV	0.18	0.997	361	0.00198413
EPHA2	1	16474873	16474873	C	T	http://genomemaps.org/?region=1:16474873-16474873	nonsynonymous SNV	0.02	0.147	458	0.00198413
ARHGEF19	1	16525138	16525138	G	A	http://genomemaps.org/?region=1:16525138-16525138	nonsynonymous SNV	0	0.977	631	0.00198413
ARHGEF19	1	16535476	16535476	G	A	http://genomemaps.org/?region=1:16535476-16535476	nonsynonymous SNV	0	0.96	560	0.00198413
ARHGEF19	1	16535487	16535487	G	C	http://genomemaps.org/?region=1:16535487-16535487	nonsynonymous SNV	0.01	0.293	560	0.00198413
FBXO42	1	16577341	16577341	C	T	http://genomemaps.org/?region=1:16577341-16577341	nonsynonymous SNV	0	0.74	715	0.00198413
SPATA21	1	16736538	16736538	C	T	http://genomemaps.org/?region=1:16736538-16736538	nonsynonymous SNV	0	0.952	265	0.00198413
MST1L	1	17083806	17083806	G	A	http://genomemaps.org/?region=1:17083806-17083806	nonsynonymous SNV	0	NA	632	0.00198413
MST1L	1	17084745	17084745	A	G	http://genomemaps.org/?region=1:17084745-17084745	nonsynonymous SNV	0	NA	549	0.00198413
MST1L	1	17087459	17087459	A	G	http://genomemaps.org/?region=1:17087459-17087459	nonsynonymous SNV	0.03	NA	563	0.00198413
CROCC	1	17257061	17257061	G	T	http://genomemaps.org/?region=1:17257061-17257061	nonsynonymous SNV	0.02	0.999	608	0.00198413
CROCC	1	17257820	17257820	G	T	http://genomemaps.org/?region=1:17257820-17257820	nonsynonymous SNV	0	0.999	475	0.00198413
CROCC	1	17263214	17263214	C	T	http://genomemaps.org/?region=1:17263214-17263214	nonsynonymous SNV	0.01	0.974	371	0.00198413
CROCC	1	17270695	17270695	C	T	http://genomemaps.org/?region=1:17270695-17270695	nonsynonymous SNV	0.01	0.995	517	0.00198413
CROCC	1	17275018	17275018	C	A	http://genomemaps.org/?region=1:17275018-17275018	nonsynonymous SNV	0.01	0.998	456	0.00198413
CROCC	1	17296320	17296320	G	A	http://genomemaps.org/?region=1:17296320-17296320	nonsynonymous SNV	0.03	0.784001	369	0.00198413
CROCC	1	17296892	17296892	C	T	http://genomemaps.org/?region=1:17296892-17296892	nonsynonymous SNV	0	0.762804	581	0.00198413
SDHB	1	17359572	17359572	C	T	http://genomemaps.org/?region=1:17359572-17359572	nonsynonymous SNV	0	1	461	0.00198413
PADI2	1	17409112	17409112	A	T	http://genomemaps.org/?region=1:17409112-17409112	nonsynonymous SNV	0	1	572	0.00198413
PADI2	1	17420146	17420146	C	T	http://genomemaps.org/?region=1:17420146-17420146	nonsynonymous SNV	0	0.993	541	0.00198413
PADI2	1	17420148	17420148	C	A	http://genomemaps.org/?region=1:17420148-17420148	nonsynonymous SNV	0	1	541	0.00198413
PADI1	1	17563889	17563889	C	T	http://genomemaps.org/?region=1:17563889-17563889	nonsynonymous SNV	0.01	0.786	497	0.00198413
PADI3	1	17596817	17596817	C	T	http://genomemaps.org/?region=1:17596817-17596817	nonsynonymous SNV	0.05	0.482	476	0.00198413
PADI3	1	17603138	17603138	G	C	http://genomemaps.org/?region=1:17603138-17603138	nonsynonymous SNV	0.01	0.883	403	0.00198413
PADI3	1	17609463	17609463	C	A	http://genomemaps.org/?region=1:17609463-17609463	stopgain SNV	NA	NA	489	0.00198413
PADI4	1	17657636	17657636	G	A	http://genomemaps.org/?region=1:17657636-17657636	nonsynonymous SNV	0.03	0.993	371	0.00198413
PADI4	1	17660499	17660499	G	T	http://genomemaps.org/?region=1:17660499-17660499	nonsynonymous SNV	0.04	0.995	378	0.00198413
PADI4	1	17664615	17664615	T	C	http://genomemaps.org/?region=1:17664615-17664615	nonsynonymous SNV	0.71	0.954	284	0.00198413
RCC2	1	17743113	17743113	G	A	http://genomemaps.org/?region=1:17743113-17743113	nonsynonymous SNV	0.02	0.995	495	0.00198413
ARHGEF10L	1	17939626	17939626	G	A	http://genomemaps.org/?region=1:17939626-17939626	nonsynonymous SNV	0	0.93	672	0.00198413
ARHGEF10L	1	17939629	17939629	G	A	http://genomemaps.org/?region=1:17939629-17939629	nonsynonymous SNV	0.03	0.042	672	0.00198413
ARHGEF10L	1	17944871	17944871	G	T	http://genomemaps.org/?region=1:17944871-17944871	nonsynonymous SNV	0	NA	500	0.00198413
ARHGEF10L	1	17953856	17953856	C	T	http://genomemaps.org/?region=1:17953856-17953856	nonsynonymous SNV	0.01	0.945	401	0.00198413
ARHGEF10L	1	18023828	18023828	G	A	http://genomemaps.org/?region=1:18023828-18023828	nonsynonymous SNV	0.01	0.012	524	0.00198413
ACTL8	1	18152793	18152793	C	T	http://genomemaps.org/?region=1:18152793-18152793	nonsynonymous SNV	0	0.927	278	0.00198413
ACTL8	1	18152794	18152794	A	G	http://genomemaps.org/?region=1:18152794-18152794	nonsynonymous SNV	0	0.964	278	0.00198413
KLHDC7A	1	18808833	18808833	C	A	http://genomemaps.org/?region=1:18808833-18808833	nonsynonymous SNV	0	0.991	378	0.00198413
PAX7	1	18961715	18961715	C	A	http://genomemaps.org/?region=1:18961715-18961715	nonsynonymous SNV	0.02	0.346	473	0.00198413
TAS1R2	1	19166820	19166820	G	A	http://genomemaps.org/?region=1:19166820-19166820	nonsynonymous SNV	0	0.998	336	0.00198413
ALDH4A1	1	19209864	19209864	C	T	http://genomemaps.org/?region=1:19209864-19209864	nonsynonymous SNV	0	0.999	488	0.00198413
IFFO2	1	19235138	19235138	C	T	http://genomemaps.org/?region=1:19235138-19235138	nonsynonymous SNV	0.04	NA	595	0.00198413
IFFO2	1	19237918	19237918	G	C	http://genomemaps.org/?region=1:19237918-19237918	nonsynonymous SNV	0.01	NA	554	0.00198413
UBR4	1	19407912	19407912	C	T	http://genomemaps.org/?region=1:19407912-19407912	nonsynonymous SNV	0	0.997	295	0.00198413
UBR4	1	19407997	19407997	C	G	http://genomemaps.org/?region=1:19407997-19407997	nonsynonymous SNV	0.01	0.92	646	0.00198413
UBR4	1	19439148	19439148	C	A	http://genomemaps.org/?region=1:19439148-19439148	nonsynonymous SNV	0	0.813	654	0.00198413
UBR4	1	19477120	19477120	C	G	http://genomemaps.org/?region=1:19477120-19477120	nonsynonymous SNV	0.02	0.514	493	0.00198413
UBR4	1	19494605	19494605	G	A	http://genomemaps.org/?region=1:19494605-19494605	nonsynonymous SNV	0.01	0.98	568	0.00198413
UBR4	1	19500090	19500090	A	C	http://genomemaps.org/?region=1:19500090-19500090	nonsynonymous SNV	0	0.998	627	0.00198413
UBR4	1	19504227	19504227	T	C	http://genomemaps.org/?region=1:19504227-19504227	nonsynonymous SNV	0	0.98	517	0.00198413
UBR4	1	19519982	19519982	G	A	http://genomemaps.org/?region=1:19519982-19519982	nonsynonymous SNV	0	0.986	576	0.00198413
UBR4	1	19525376	19525376	C	T	http://genomemaps.org/?region=1:19525376-19525376	nonsynonymous SNV	0.73	0.986	645	0.00198413
AKR7L	1	19597018	19597018	T	C	http://genomemaps.org/?region=1:19597018-19597018	nonsynonymous SNV	0	0.5686	501	0.00198413
AKR7L	1	19597254	19597254	C	T	http://genomemaps.org/?region=1:19597254-19597254	nonsynonymous SNV	0	0.67425	499	0.00198413
AKR7A3	1	19611181	19611181	G	A	http://genomemaps.org/?region=1:19611181-19611181	nonsynonymous SNV	0	0.997	355	0.00198413
AKR7A3	1	19612717	19612717	C	T	http://genomemaps.org/?region=1:19612717-19612717	nonsynonymous SNV	0.03	0.034	405	0.00198413
AKR7A2	1	19634981	19634981	T	C	http://genomemaps.org/?region=1:19634981-19634981	nonsynonymous SNV	0	0.623	374	0.00198413
AKR7A2	1	19635130	19635130	A	G	http://genomemaps.org/?region=1:19635130-19635130	nonsynonymous SNV	0	0.206	507	0.00198413
CAPZB	1	19810743	19810743	G	A	http://genomemaps.org/?region=1:19810743-19810743	nonsynonymous SNV	0	NA	492	0.00198413
TMCO4	1	20067279	20067279	C	T	http://genomemaps.org/?region=1:20067279-20067279	nonsynonymous SNV	0.01	0.957	407	0.00198413
TMCO4	1	20067299	20067299	T	C	http://genomemaps.org/?region=1:20067299-20067299	nonsynonymous SNV	0.04	0.964	569	0.00198413
TMCO4	1	20073703	20073703	C	T	http://genomemaps.org/?region=1:20073703-20073703	nonsynonymous SNV	0	0.997	489	0.00198413
RNF186	1	20141418	20141418	C	A	http://genomemaps.org/?region=1:20141418-20141418	nonsynonymous SNV	0.1	0.985	468	0.00198413
RNF186	1	20141465	20141465	G	A	http://genomemaps.org/?region=1:20141465-20141465	nonsynonymous SNV	0.05	0.989	506	0.00198413
PLA2G2D	1	20442878	20442878	C	T	http://genomemaps.org/?region=1:20442878-20442878	nonsynonymous SNV	0	0.999	343	0.00198413
PLA2G2D	1	20442928	20442928	A	G	http://genomemaps.org/?region=1:20442928-20442928	nonsynonymous SNV	0	0.999	371	0.00198413
UBXN10	1	20517867	20517867	C	G	http://genomemaps.org/?region=1:20517867-20517867	nonsynonymous SNV	NA	0.989	428	0.00198413
VWA5B1	1	20644147	20644147	C	T	http://genomemaps.org/?region=1:20644147-20644147	nonsynonymous SNV	0.01	NA	546	0.00198413
VWA5B1	1	20656790	20656790	C	T	http://genomemaps.org/?region=1:20656790-20656790	nonsynonymous SNV	0	NA	456	0.00198413
VWA5B1	1	20657405	20657405	G	A	http://genomemaps.org/?region=1:20657405-20657405	nonsynonymous SNV	0.02	NA	574	0.00198413
PINK1	1	20975578	20975578	G	A	http://genomemaps.org/?region=1:20975578-20975578	nonsynonymous SNV	0	0.998	495	0.00198413
DDOST	1	20978921	20978921	A	G	http://genomemaps.org/?region=1:20978921-20978921	nonsynonymous SNV	0	0.006	478	0.00198413
KIF17	1	20992824	20992824	C	T	http://genomemaps.org/?region=1:20992824-20992824	nonsynonymous SNV	0.03	0.003	519	0.00198413
KIF17	1	20998598	20998598	C	T	http://genomemaps.org/?region=1:20998598-20998598	nonsynonymous SNV	0.01	0.999	389	0.00198413
KIF17	1	21009189	21009189	T	G	http://genomemaps.org/?region=1:21009189-21009189	nonsynonymous SNV	0.01	0.991	563	0.00198413
KIF17	1	21009279	21009279	C	T	http://genomemaps.org/?region=1:21009279-21009279	nonsynonymous SNV	0	0.999	472	0.00198413
KIF17	1	21030940	21030940	C	T	http://genomemaps.org/?region=1:21030940-21030940	nonsynonymous SNV	0.05	0.023	346	0.00198413
KIF17	1	21031264	21031264	G	A	http://genomemaps.org/?region=1:21031264-21031264	nonsynonymous SNV	0	0.995	358	0.00198413
KIF17	1	21036236	21036236	A	C	http://genomemaps.org/?region=1:21036236-21036236	nonsynonymous SNV	0	1	572	0.00198413
SH2D5	1	21049314	21049314	G	A	http://genomemaps.org/?region=1:21049314-21049314	nonsynonymous SNV	0	0.996	300	0.00198413
HP1BP3	1	21099966	21099966	G	A	http://genomemaps.org/?region=1:21099966-21099966	nonsynonymous SNV	0.03	0.789	635	0.00198413
HP1BP3	1	21099981	21099981	C	T	http://genomemaps.org/?region=1:21099981-21099981	nonsynonymous SNV	0.02	0.997	635	0.00198413
EIF4G3	1	21143962	21143962	C	T	http://genomemaps.org/?region=1:21143962-21143962	nonsynonymous SNV	0.01	0.726	533	0.00198413
EIF4G3	1	21180089	21180089	G	A	http://genomemaps.org/?region=1:21180089-21180089	nonsynonymous SNV	0.05	0.042	510	0.00198413
EIF4G3	1	21186994	21186994	C	T	http://genomemaps.org/?region=1:21186994-21186994	nonsynonymous SNV	0	0.999	698	0.00198413
EIF4G3	1	21212740	21212740	T	C	http://genomemaps.org/?region=1:21212740-21212740	nonsynonymous SNV	0.04	0.003	648	0.00198413
EIF4G3	1	21212782	21212782	T	G	http://genomemaps.org/?region=1:21212782-21212782	nonsynonymous SNV	0.01	0.122	648	0.00198413
EIF4G3	1	21226259	21226259	C	T	http://genomemaps.org/?region=1:21226259-21226259	nonsynonymous SNV	0	0.47	564	0.00198413
EIF4G3	1	21267821	21267821	G	A	http://genomemaps.org/?region=1:21267821-21267821	nonsynonymous SNV	0	NA	608	0.00198413
EIF4G3	1	21377390	21377390	G	A	http://genomemaps.org/?region=1:21377390-21377390	nonsynonymous SNV	0	NA	605	0.00198413
ECE1	1	21599272	21599272	G	A	http://genomemaps.org/?region=1:21599272-21599272	nonsynonymous SNV	0	0.999	492	0.00198413
ALPL	1	21890632	21890632	G	A	http://genomemaps.org/?region=1:21890632-21890632	nonsynonymous SNV	0.02	0.005	437	0.00198413
USP48	1	22078023	22078023	C	T	http://genomemaps.org/?region=1:22078023-22078023	nonsynonymous SNV	0.04	0.472	651	0.00198413
HSPG2	1	22156050	22156050	C	T	http://genomemaps.org/?region=1:22156050-22156050	nonsynonymous SNV	0.02	0.074	401	0.00198413
HSPG2	1	22157757	22157757	G	A	http://genomemaps.org/?region=1:22157757-22157757	nonsynonymous SNV	0	0.917	409	0.00198413
HSPG2	1	22157788	22157788	C	T	http://genomemaps.org/?region=1:22157788-22157788	nonsynonymous SNV	0.1	0.981	533	0.00198413
HSPG2	1	22159784	22159784	G	A	http://genomemaps.org/?region=1:22159784-22159784	nonsynonymous SNV	0.01	0.995	585	0.00198413
HSPG2	1	22178161	22178161	C	T	http://genomemaps.org/?region=1:22178161-22178161	nonsynonymous SNV	0.07	0.984	321	0.00198413
HSPG2	1	22178589	22178589	G	A	http://genomemaps.org/?region=1:22178589-22178589	nonsynonymous SNV	0.01	1	521	0.00198413
HSPG2	1	22182115	22182115	G	A	http://genomemaps.org/?region=1:22182115-22182115	nonsynonymous SNV	0.08	0.999	409	0.00198413
HSPG2	1	22183516	22183516	T	C	http://genomemaps.org/?region=1:22183516-22183516	nonsynonymous SNV	0.32	0.999	460	0.00198413
HSPG2	1	22183567	22183567	A	G	http://genomemaps.org/?region=1:22183567-22183567	nonsynonymous SNV	0.01	0.993	574	0.00198413
HSPG2	1	22188289	22188289	G	A	http://genomemaps.org/?region=1:22188289-22188289	nonsynonymous SNV	0.01	0.997	454	0.00198413
HSPG2	1	22188328	22188328	C	T	http://genomemaps.org/?region=1:22188328-22188328	nonsynonymous SNV	0.04	0.99	520	0.00198413
HSPG2	1	22205082	22205082	C	T	http://genomemaps.org/?region=1:22205082-22205082	nonsynonymous SNV	0.02	1	477	0.00198413
HSPG2	1	22211851	22211851	T	C	http://genomemaps.org/?region=1:22211851-22211851	nonsynonymous SNV	0	0.996	524	0.00198413
HSPG2	1	22211941	22211941	G	T	http://genomemaps.org/?region=1:22211941-22211941	nonsynonymous SNV	0.02	0.105	391	0.00198413
CELA3B	1	22310314	22310314	C	T	http://genomemaps.org/?region=1:22310314-22310314	nonsynonymous SNV	0	0.999	452	0.00198413
ZBTB40	1	22816635	22816635	T	C	http://genomemaps.org/?region=1:22816635-22816635	nonsynonymous SNV	0	0.993	397	0.00198413
ZBTB40	1	22839498	22839498	A	G	http://genomemaps.org/?region=1:22839498-22839498	nonsynonymous SNV	0.2	0.951	468	0.00198413
ZBTB40	1	22848915	22848915	C	T	http://genomemaps.org/?region=1:22848915-22848915	nonsynonymous SNV	0.02	0.962	486	0.00198413
ZBTB40	1	22850753	22850753	G	A	http://genomemaps.org/?region=1:22850753-22850753	nonsynonymous SNV	0.02	0.976	393	0.00198413
ZBTB40	1	22852842	22852842	G	A	http://genomemaps.org/?region=1:22852842-22852842	nonsynonymous SNV	0	0.995	468	0.00198413
EPHA8	1	22927241	22927241	G	A	http://genomemaps.org/?region=1:22927241-22927241	nonsynonymous SNV	0	0.391	611	0.00198413
EPHA8	1	22927890	22927890	C	T	http://genomemaps.org/?region=1:22927890-22927890	nonsynonymous SNV	0	0.995	576	0.00198413
C1QB	1	22986110	22986110	G	C	http://genomemaps.org/?region=1:22986110-22986110	nonsynonymous SNV	0	0.859	265	0.00198413
EPHB2	1	23110922	23110922	C	T	http://genomemaps.org/?region=1:23110922-23110922	nonsynonymous SNV	0	0.992	638	0.00198413
EPHB2	1	23191522	23191522	C	T	http://genomemaps.org/?region=1:23191522-23191522	nonsynonymous SNV	0.01	0.998	528	0.00198413
EPHB2	1	23233346	23233346	G	A	http://genomemaps.org/?region=1:23233346-23233346	nonsynonymous SNV	0.03	0.982	645	0.00198413
EPHB2	1	23240009	23240009	C	G	http://genomemaps.org/?region=1:23240009-23240009	nonsynonymous SNV	0.01	0.561	613	0.00198413
LUZP1	1	23419560	23419560	G	A	http://genomemaps.org/?region=1:23419560-23419560	nonsynonymous SNV	0	0.999	403	0.00198413
HTR1D	1	23519593	23519593	G	A	http://genomemaps.org/?region=1:23519593-23519593	nonsynonymous SNV	0	0.993	265	0.00198413
HTR1D	1	23519775	23519775	C	T	http://genomemaps.org/?region=1:23519775-23519775	nonsynonymous SNV	0	1	505	0.00198413
ASAP3	1	23757529	23757529	G	T	http://genomemaps.org/?region=1:23757529-23757529	nonsynonymous SNV	0	0.831	321	0.00198413
ASAP3	1	23762428	23762428	A	C	http://genomemaps.org/?region=1:23762428-23762428	nonsynonymous SNV	0	0.243	309	0.00198413
ASAP3	1	23768748	23768748	C	T	http://genomemaps.org/?region=1:23768748-23768748	nonsynonymous SNV	0.02	0.001	507	0.00198413
ASAP3	1	23779253	23779253	C	G	http://genomemaps.org/?region=1:23779253-23779253	nonsynonymous SNV	0.01	0.002	618	0.00198413
ID3	1	23885662	23885662	C	G	http://genomemaps.org/?region=1:23885662-23885662	nonsynonymous SNV	0.03	0.046	710	0.00198413
TCEB3	1	24080742	24080742	G	A	http://genomemaps.org/?region=1:24080742-24080742	nonsynonymous SNV	0	0.853	439	0.00198413
PITHD1	1	24112217	24112217	C	A	http://genomemaps.org/?region=1:24112217-24112217	nonsynonymous SNV	0	0.942	620	0.00198413
PITHD1	1	24113786	24113786	A	G	http://genomemaps.org/?region=1:24113786-24113786	nonsynonymous SNV	0.01	0.855	577	0.00198413
FUCA1	1	24192072	24192072	A	G	http://genomemaps.org/?region=1:24192072-24192072	nonsynonymous SNV	0	0.7353	550	0.00198413
MYOM3	1	24383958	24383958	G	A	http://genomemaps.org/?region=1:24383958-24383958	nonsynonymous SNV	0	0.998	412	0.00198413
MYOM3	1	24394827	24394827	C	T	http://genomemaps.org/?region=1:24394827-24394827	nonsynonymous SNV	0	0.998	548	0.00198413
MYOM3	1	24401929	24401929	C	A	http://genomemaps.org/?region=1:24401929-24401929	nonsynonymous SNV	0	0.999	295	0.00198413
MYOM3	1	24417427	24417427	C	T	http://genomemaps.org/?region=1:24417427-24417427	nonsynonymous SNV	0.01	0.904	397	0.00198413
GRHL3	1	24663115	24663115	G	T	http://genomemaps.org/?region=1:24663115-24663115	nonsynonymous SNV	0.01	0.129	482	0.00198413
GRHL3	1	24680910	24680910	C	T	http://genomemaps.org/?region=1:24680910-24680910	nonsynonymous SNV	0	0.998	578	0.00198413
STPG1	1	24706220	24706220	A	G	http://genomemaps.org/?region=1:24706220-24706220	nonsynonymous SNV	0.03	0.486	487	0.00198413
NIPAL3	1	24766695	24766695	G	A	http://genomemaps.org/?region=1:24766695-24766695	nonsynonymous SNV	0	0.997	363	0.00198413
SRRM1	1	24981585	24981585	G	A	http://genomemaps.org/?region=1:24981585-24981585	nonsynonymous SNV	0	0.997	692	0.00198413
SRRM1	1	24996799	24996799	C	T	http://genomemaps.org/?region=1:24996799-24996799	nonsynonymous SNV	0	0.774859	537	0.00198413
RHD	1	25628050	25628050	C	T	http://genomemaps.org/?region=1:25628050-25628050	nonsynonymous SNV	0.01	0.314	410	0.00198413
RHD	1	25629896	25629896	G	T	http://genomemaps.org/?region=1:25629896-25629896	nonsynonymous SNV	0	0.999	329	0.00198413
RHCE	1	25747261	25747261	G	A	http://genomemaps.org/?region=1:25747261-25747261	nonsynonymous SNV	0	0.958	321	0.00198413
LDLRAP1	1	25889624	25889624	G	T	http://genomemaps.org/?region=1:25889624-25889624	nonsynonymous SNV	0.03	0	243	0.00198413
SEPN1	1	26135261	26135261	C	T	http://genomemaps.org/?region=1:26135261-26135261	nonsynonymous SNV	0	0.999	309	0.00198413
SEPN1	1	26136247	26136247	C	G	http://genomemaps.org/?region=1:26136247-26136247	nonsynonymous SNV	0.05	0.928	540	0.00198413
MTFR1L	1	26150202	26150202	A	G	http://genomemaps.org/?region=1:26150202-26150202	nonsynonymous SNV	0.02	0.889	600	0.00198413
PAQR7	1	26189723	26189723	C	T	http://genomemaps.org/?region=1:26189723-26189723	nonsynonymous SNV	0	0.977	505	0.00198413
STMN1	1	26228014	26228014	T	C	http://genomemaps.org/?region=1:26228014-26228014	nonsynonymous SNV	0.02	0.513	539	0.00198413
PAFAH2	1	26308950	26308950	C	T	http://genomemaps.org/?region=1:26308950-26308950	nonsynonymous SNV	0	0.993	329	0.00198413
SLC30A2	1	26369195	26369195	C	G	http://genomemaps.org/?region=1:26369195-26369195	nonsynonymous SNV	0	0.249	387	0.00198413
TRIM63	1	26393918	26393918	C	T	http://genomemaps.org/?region=1:26393918-26393918	nonsynonymous SNV	0	1	630	0.00198413
CNKSR1	1	26508416	26508416	G	A	http://genomemaps.org/?region=1:26508416-26508416	nonsynonymous SNV	0.01	0.042	448	0.00198413
CNKSR1	1	26515840	26515840	G	A	http://genomemaps.org/?region=1:26515840-26515840	nonsynonymous SNV	0	0.997	355	0.00198413
CATSPER4	1	26526458	26526458	T	A	http://genomemaps.org/?region=1:26526458-26526458	nonsynonymous SNV	0.03	0.954	519	0.00198413
ZNF683	1	26691085	26691085	C	T	http://genomemaps.org/?region=1:26691085-26691085	nonsynonymous SNV	0	NA	511	0.00198413
RPS6KA1	1	26879882	26879882	G	A	http://genomemaps.org/?region=1:26879882-26879882	nonsynonymous SNV	0.02	0.889	482	0.00198413
RPS6KA1	1	26883502	26883502	G	A	http://genomemaps.org/?region=1:26883502-26883502	nonsynonymous SNV	0	0.96	432	0.00198413
ARID1A	1	27101022	27101022	A	G	http://genomemaps.org/?region=1:27101022-27101022	nonsynonymous SNV	0.01	0.999	713	0.00198413
ZDHHC18	1	27158984	27158984	G	A	http://genomemaps.org/?region=1:27158984-27158984	nonsynonymous SNV	0	0.068	591	0.00198413
GPATCH3	1	27217593	27217593	G	A	http://genomemaps.org/?region=1:27217593-27217593	nonsynonymous SNV	0.01	0.996	535	0.00198413
GPATCH3	1	27220873	27220873	C	A	http://genomemaps.org/?region=1:27220873-27220873	nonsynonymous SNV	NA	1	549	0.00198413
GPATCH3	1	27223808	27223808	T	A	http://genomemaps.org/?region=1:27223808-27223808	nonsynonymous SNV	0.03	0.825	441	0.00198413
GPATCH3	1	27223980	27223980	G	A	http://genomemaps.org/?region=1:27223980-27223980	nonsynonymous SNV	0	1	588	0.00198413
GPATCH3	1	27226797	27226797	C	G	http://genomemaps.org/?region=1:27226797-27226797	nonsynonymous SNV	NA	0.999	624	0.00198413
NUDC	1	27269429	27269429	G	A	http://genomemaps.org/?region=1:27269429-27269429	nonsynonymous SNV	0.03	0.426	612	0.00198413
C1orf172	1	27278573	27278573	T	C	http://genomemaps.org/?region=1:27278573-27278573	nonsynonymous SNV	NA	0.97	420	0.00198413
C1orf172	1	27278589	27278589	A	G	http://genomemaps.org/?region=1:27278589-27278589	nonsynonymous SNV	NA	0.999	556	0.00198413
SLC9A1	1	27426953	27426953	G	A	http://genomemaps.org/?region=1:27426953-27426953	nonsynonymous SNV	0	0.512	409	0.00198413
TMEM222	1	27661938	27661938	T	C	http://genomemaps.org/?region=1:27661938-27661938	nonsynonymous SNV	0	0.812	321	0.00198413
SYTL1	1	27679812	27679812	G	A	http://genomemaps.org/?region=1:27679812-27679812	nonsynonymous SNV	0.04	0.988	533	0.00198413
MAP3K6	1	27683115	27683115	C	T	http://genomemaps.org/?region=1:27683115-27683115	nonsynonymous SNV	0.01	0.06	381	0.00198413
MAP3K6	1	27688207	27688207	C	G	http://genomemaps.org/?region=1:27688207-27688207	nonsynonymous SNV	0.01	0.697	355	0.00198413
MAP3K6	1	27689438	27689438	G	A	http://genomemaps.org/?region=1:27689438-27689438	nonsynonymous SNV	0.16	0.96	343	0.00198413
MAP3K6	1	27690792	27690792	C	A	http://genomemaps.org/?region=1:27690792-27690792	nonsynonymous SNV	0.01	0.992	488	0.00198413
WASF2	1	27744786	27744786	T	G	http://genomemaps.org/?region=1:27744786-27744786	nonsynonymous SNV	0.02	0.07	499	0.00198413
AHDC1	1	27874606	27874606	A	C	http://genomemaps.org/?region=1:27874606-27874606	nonsynonymous SNV	0	0.998	559	0.00198413
AHDC1	1	27875760	27875760	C	T	http://genomemaps.org/?region=1:27875760-27875760	nonsynonymous SNV	0.01	0.726	393	0.00198413
FGR	1	27939442	27939442	G	A	http://genomemaps.org/?region=1:27939442-27939442	nonsynonymous SNV	0	0.927	614	0.00198413
FGR	1	27939829	27939829	C	T	http://genomemaps.org/?region=1:27939829-27939829	nonsynonymous SNV	0	0.999	654	0.00198413
FAM76A	1	28081753	28081753	T	C	http://genomemaps.org/?region=1:28081753-28081753	nonsynonymous SNV	0	0.651	675	0.00198413
RPA2	1	28240952	28240952	C	T	http://genomemaps.org/?region=1:28240952-28240952	nonsynonymous SNV	0	0.828	381	0.00198413
SMPDL3B	1	28285155	28285155	T	C	http://genomemaps.org/?region=1:28285155-28285155	nonsynonymous SNV	0	0.999	482	0.00198413
XKR8	1	28293128	28293128	T	C	http://genomemaps.org/?region=1:28293128-28293128	nonsynonymous SNV	0.01	0.468	559	0.00198413
XKR8	1	28293134	28293134	T	C	http://genomemaps.org/?region=1:28293134-28293134	nonsynonymous SNV	0	1	559	0.00198413
SESN2	1	28598972	28598972	A	G	http://genomemaps.org/?region=1:28598972-28598972	nonsynonymous SNV	NA	0.984	497	0.00198413
PHACTR4	1	28785667	28785667	C	T	http://genomemaps.org/?region=1:28785667-28785667	nonsynonymous SNV	0	0.949	678	0.00198413
PHACTR4	1	28800111	28800111	C	T	http://genomemaps.org/?region=1:28800111-28800111	nonsynonymous SNV	0	0.999	546	0.00198413
PHACTR4	1	28800530	28800530	C	T	http://genomemaps.org/?region=1:28800530-28800530	nonsynonymous SNV	0.03	0.996	569	0.00198413
RCC1	1	28864406	28864406	G	T	http://genomemaps.org/?region=1:28864406-28864406	nonsynonymous SNV	0.03	0.035	464	0.00198413
TRNAU1AP	1	28879629	28879629	G	A	http://genomemaps.org/?region=1:28879629-28879629	nonsynonymous SNV	0.04	0	468	0.00198413
TRNAU1AP	1	28880201	28880201	T	C	http://genomemaps.org/?region=1:28880201-28880201	nonsynonymous SNV	0	0.997	602	0.00198413
RAB42	1	28920448	28920448	C	T	http://genomemaps.org/?region=1:28920448-28920448	nonsynonymous SNV	0	0.986	497	0.00198413
TAF12	1	28931901	28931901	T	A	http://genomemaps.org/?region=1:28931901-28931901	nonsynonymous SNV	0.25	0.962	664	0.00198413
TAF12	1	28939768	28939768	G	C	http://genomemaps.org/?region=1:28939768-28939768	nonsynonymous SNV	0.01	0.789	574	0.00198413
GMEB1	1	29041000	29041000	G	T	http://genomemaps.org/?region=1:29041000-29041000	nonsynonymous SNV	0.02	0.977	614	0.00198413
EPB41	1	29323830	29323830	A	C	http://genomemaps.org/?region=1:29323830-29323830	nonsynonymous SNV	0	0.787088	629	0.00198413
EPB41	1	29356955	29356955	G	T	http://genomemaps.org/?region=1:29356955-29356955	nonsynonymous SNV	0	0.436	635	0.00198413
EPB41	1	29424419	29424419	C	T	http://genomemaps.org/?region=1:29424419-29424419	nonsynonymous SNV	0	0.937	546	0.00198413
EPB41	1	29435866	29435866	G	A	http://genomemaps.org/?region=1:29435866-29435866	nonsynonymous SNV	0.05	0.98	648	0.00198413
EPB41	1	29438907	29438907	C	T	http://genomemaps.org/?region=1:29438907-29438907	nonsynonymous SNV	0	0.999	545	0.00198413
SRSF4	1	29475308	29475308	G	A	http://genomemaps.org/?region=1:29475308-29475308	nonsynonymous SNV	0	0.719288	235	0.00198413
MECR	1	29522722	29522722	G	A	http://genomemaps.org/?region=1:29522722-29522722	nonsynonymous SNV	0	NA	555	0.00198413
MECR	1	29527085	29527085	C	A	http://genomemaps.org/?region=1:29527085-29527085	nonsynonymous SNV	0.01	0.802	449	0.00198413
MECR	1	29529713	29529713	C	T	http://genomemaps.org/?region=1:29529713-29529713	nonsynonymous SNV	0	0.998	606	0.00198413
PTPRU	1	29609217	29609217	G	A	http://genomemaps.org/?region=1:29609217-29609217	nonsynonymous SNV	0.04	0.726	551	0.00198413
PTPRU	1	29611288	29611288	C	T	http://genomemaps.org/?region=1:29611288-29611288	nonsynonymous SNV	0.01	0.358	615	0.00198413
PTPRU	1	29638252	29638252	G	A	http://genomemaps.org/?region=1:29638252-29638252	nonsynonymous SNV	0	1	529	0.00198413
PTPRU	1	29639163	29639163	C	T	http://genomemaps.org/?region=1:29639163-29639163	nonsynonymous SNV	0	1	505	0.00198413
PUM1	1	31538560	31538560	C	A	http://genomemaps.org/?region=1:31538560-31538560	nonsynonymous SNV	0	NA	711	0.00198413
NKAIN1	1	31655400	31655400	A	G	http://genomemaps.org/?region=1:31655400-31655400	nonsynonymous SNV	0.01	0.064	616	0.00198413
SNRNP40	1	31769520	31769520	C	G	http://genomemaps.org/?region=1:31769520-31769520	nonsynonymous SNV	0.02	0.059	495	0.00198413
ZCCHC17	1	31810100	31810100	G	T	http://genomemaps.org/?region=1:31810100-31810100	nonsynonymous SNV	0.04	1	531	0.00198413
FABP3	1	31842254	31842254	G	A	http://genomemaps.org/?region=1:31842254-31842254	nonsynonymous SNV	0	0.99	551	0.00198413
SERINC2	1	31896645	31896645	G	T	http://genomemaps.org/?region=1:31896645-31896645	nonsynonymous SNV	0	0.997	471	0.00198413
SERINC2	1	31907017	31907017	C	T	http://genomemaps.org/?region=1:31907017-31907017	nonsynonymous SNV	0.01	0.744847	436	0.00198413
HCRTR1	1	32085252	32085252	G	A	http://genomemaps.org/?region=1:32085252-32085252	nonsynonymous SNV	0	0.995	532	0.00198413
COL16A1	1	32126681	32126681	G	A	http://genomemaps.org/?region=1:32126681-32126681	nonsynonymous SNV	0.03	0.659295	490	0.00198413
COL16A1	1	32158109	32158109	C	T	http://genomemaps.org/?region=1:32158109-32158109	nonsynonymous SNV	0	0.766394	369	0.00198413
BAI2	1	32193185	32193185	G	A	http://genomemaps.org/?region=1:32193185-32193185	nonsynonymous SNV	0	0.86	436	0.00198413
BAI2	1	32203041	32203041	C	T	http://genomemaps.org/?region=1:32203041-32203041	nonsynonymous SNV	0.02	0.191	540	0.00198413
BAI2	1	32209833	32209833	G	A	http://genomemaps.org/?region=1:32209833-32209833	nonsynonymous SNV	0	1	719	0.00198413
SPOCD1	1	32263848	32263848	G	T	http://genomemaps.org/?region=1:32263848-32263848	nonsynonymous SNV	0	0.789	510	0.00198413
TXLNA	1	32653640	32653640	G	A	http://genomemaps.org/?region=1:32653640-32653640	nonsynonymous SNV	0.01	0.999	606	0.00198413
CCDC28B	1	32669918	32669918	G	A	http://genomemaps.org/?region=1:32669918-32669918	nonsynonymous SNV	0.04	0.679	363	0.00198413
DCDC2B	1	32674927	32674927	T	C	http://genomemaps.org/?region=1:32674927-32674927	nonsynonymous SNV	0	NA	489	0.00198413
DCDC2B	1	32681118	32681118	A	C	http://genomemaps.org/?region=1:32681118-32681118	nonsynonymous SNV	0.01	NA	409	0.00198413
FAM167B	1	32713033	32713033	G	A	http://genomemaps.org/?region=1:32713033-32713033	nonsynonymous SNV	0.04	0.936	358	0.00198413
LCK	1	32741584	32741584	G	A	http://genomemaps.org/?region=1:32741584-32741584	nonsynonymous SNV	0.01	1	653	0.00198413
TSSK3	1	32829261	32829261	A	G	http://genomemaps.org/?region=1:32829261-32829261	nonsynonymous SNV	0.02	0.009	530	0.00198413
TSSK3	1	32829294	32829294	G	A	http://genomemaps.org/?region=1:32829294-32829294	nonsynonymous SNV	0	0.005	501	0.00198413
TSSK3	1	32829448	32829448	G	A	http://genomemaps.org/?region=1:32829448-32829448	nonsynonymous SNV	0	1	571	0.00198413
ZBTB8OS	1	33099604	33099604	C	G	http://genomemaps.org/?region=1:33099604-33099604	nonsynonymous SNV	0.18	0.978	639	0.00198413
KIAA1522	1	33235787	33235787	A	G	http://genomemaps.org/?region=1:33235787-33235787	nonsynonymous SNV	0.04	0.727276	576	0.00198413
KIAA1522	1	33237743	33237743	C	G	http://genomemaps.org/?region=1:33237743-33237743	nonsynonymous SNV	0	0.7134	333	0.00198413
FNDC5	1	33333953	33333953	C	T	http://genomemaps.org/?region=1:33333953-33333953	nonsynonymous SNV	0	0.993	636	0.00198413
AK2	1	33478796	33478796	C	A	http://genomemaps.org/?region=1:33478796-33478796	nonsynonymous SNV	0	0.985	602	0.00198413
AK2	1	33490060	33490060	T	C	http://genomemaps.org/?region=1:33490060-33490060	nonsynonymous SNV	0	0.962	517	0.00198413
AK2	1	33490143	33490143	C	T	http://genomemaps.org/?region=1:33490143-33490143	nonsynonymous SNV	0.03	0.435	654	0.00198413
ADC	1	33547888	33547888	T	C	http://genomemaps.org/?region=1:33547888-33547888	nonsynonymous SNV	0.01	0.98	578	0.00198413
ADC	1	33560210	33560210	C	T	http://genomemaps.org/?region=1:33560210-33560210	nonsynonymous SNV	0	1	472	0.00198413
ADC	1	33583504	33583504	A	C	http://genomemaps.org/?region=1:33583504-33583504	nonsynonymous SNV	0.05	0.361	539	0.00198413
ZNF362	1	33764585	33764585	A	G	http://genomemaps.org/?region=1:33764585-33764585	nonsynonymous SNV	0.04	0.063	676	0.00198413
PHC2	1	33795700	33795700	G	A	http://genomemaps.org/?region=1:33795700-33795700	nonsynonymous SNV	0.04	0.992	466	0.00198413
PHC2	1	33820632	33820632	G	A	http://genomemaps.org/?region=1:33820632-33820632	nonsynonymous SNV	0	0.899	425	0.00198413
PHC2	1	33836640	33836640	T	C	http://genomemaps.org/?region=1:33836640-33836640	nonsynonymous SNV	0.02	0.98	403	0.00198413
ZSCAN20	1	33956900	33956900	C	T	http://genomemaps.org/?region=1:33956900-33956900	nonsynonymous SNV	0	0.993	618	0.00198413
ZSCAN20	1	33958895	33958895	G	A	http://genomemaps.org/?region=1:33958895-33958895	nonsynonymous SNV	0.05	0.998	644	0.00198413
CSMD2	1	34003143	34003143	C	G	http://genomemaps.org/?region=1:34003143-34003143	nonsynonymous SNV	0.29	0.954	532	0.00198413
CSMD2	1	34066566	34066566	C	T	http://genomemaps.org/?region=1:34066566-34066566	nonsynonymous SNV	0.02	0.243	251	0.00198413
CSMD2	1	34066567	34066567	G	A	http://genomemaps.org/?region=1:34066567-34066567	nonsynonymous SNV	0	0.942	251	0.00198413
CSMD2	1	34071065	34071065	C	T	http://genomemaps.org/?region=1:34071065-34071065	nonsynonymous SNV	0.02	0.956	567	0.00198413
CSMD2	1	34099039	34099039	A	T	http://genomemaps.org/?region=1:34099039-34099039	nonsynonymous SNV	0	0.991	555	0.00198413
CSMD2	1	34164368	34164368	G	C	http://genomemaps.org/?region=1:34164368-34164368	nonsynonymous SNV	0	0.924	376	0.00198413
CSMD2	1	34166210	34166210	C	T	http://genomemaps.org/?region=1:34166210-34166210	nonsynonymous SNV	0.02	0.288	407	0.00198413
CSMD2	1	34180223	34180223	G	A	http://genomemaps.org/?region=1:34180223-34180223	nonsynonymous SNV	0	1	681	0.00198413
CSMD2	1	34190197	34190197	G	A	http://genomemaps.org/?region=1:34190197-34190197	nonsynonymous SNV	0.01	0.609	502	0.00198413
CSMD2	1	34254275	34254275	G	T	http://genomemaps.org/?region=1:34254275-34254275	nonsynonymous SNV	0.02	0.993	582	0.00198413
CSMD2	1	34258060	34258060	C	T	http://genomemaps.org/?region=1:34258060-34258060	nonsynonymous SNV	0	0.997	632	0.00198413
C1orf94	1	34667736	34667736	A	T	http://genomemaps.org/?region=1:34667736-34667736	nonsynonymous SNV	0	0.793	415	0.00198413
GJB5	1	35223025	35223025	C	T	http://genomemaps.org/?region=1:35223025-35223025	nonsynonymous SNV	0	0.999	479	0.00198413
GJB5	1	35223224	35223224	G	A	http://genomemaps.org/?region=1:35223224-35223224	nonsynonymous SNV	0.07	1	534	0.00198413
GJB4	1	35226924	35226924	C	G	http://genomemaps.org/?region=1:35226924-35226924	nonsynonymous SNV	0	0.705	478	0.00198413
GJB4	1	35227225	35227225	C	T	http://genomemaps.org/?region=1:35227225-35227225	nonsynonymous SNV	0	0.999	387	0.00198413
GJB4	1	35227239	35227239	G	A	http://genomemaps.org/?region=1:35227239-35227239	stopgain SNV	NA	NA	439	0.00198413
GJA4	1	35259917	35259917	C	T	http://genomemaps.org/?region=1:35259917-35259917	nonsynonymous SNV	0.05	0.024	544	0.00198413
GJA4	1	35260208	35260208	C	T	http://genomemaps.org/?region=1:35260208-35260208	nonsynonymous SNV	0.05	0.961	474	0.00198413
GJA4	1	35260586	35260586	C	T	http://genomemaps.org/?region=1:35260586-35260586	nonsynonymous SNV	0.01	0.78	284	0.00198413
ZMYM6	1	35453689	35453689	T	G	http://genomemaps.org/?region=1:35453689-35453689	nonsynonymous SNV	0.05	0.697	620	0.00198413
ZMYM6	1	35454423	35454423	T	G	http://genomemaps.org/?region=1:35454423-35454423	nonsynonymous SNV	0.02	0.513	687	0.00198413
ZMYM6	1	35472669	35472669	C	T	http://genomemaps.org/?region=1:35472669-35472669	nonsynonymous SNV	0.01	0.96	619	0.00198413
ZMYM1	1	35577450	35577450	A	G	http://genomemaps.org/?region=1:35577450-35577450	nonsynonymous SNV	0.01	0.927	425	0.00198413
ZMYM1	1	35579987	35579987	G	T	http://genomemaps.org/?region=1:35579987-35579987	nonsynonymous SNV	0.04	0.011	441	0.00198413
ZMYM1	1	35580406	35580406	A	G	http://genomemaps.org/?region=1:35580406-35580406	nonsynonymous SNV	0.02	0.98	472	0.00198413
ZMYM1	1	35580839	35580839	C	G	http://genomemaps.org/?region=1:35580839-35580839	nonsynonymous SNV	0	0.98	497	0.00198413
SFPQ	1	35656445	35656445	G	C	http://genomemaps.org/?region=1:35656445-35656445	nonsynonymous SNV	0.02	0.265	716	0.00198413
ZMYM4	1	35824639	35824639	C	A	http://genomemaps.org/?region=1:35824639-35824639	nonsynonymous SNV	0	0.651	800	0.00198413
KIAA0319L	1	35915492	35915492	G	A	http://genomemaps.org/?region=1:35915492-35915492	nonsynonymous SNV	0.01	0.988	567	0.00198413
KIAA0319L	1	35936544	35936544	C	T	http://genomemaps.org/?region=1:35936544-35936544	nonsynonymous SNV	0.01	0.472	660	0.00198413
KIAA0319L	1	35940497	35940497	T	G	http://genomemaps.org/?region=1:35940497-35940497	nonsynonymous SNV	0.03	0.937	500	0.00198413
TFAP2E	1	36056243	36056243	G	A	http://genomemaps.org/?region=1:36056243-36056243	nonsynonymous SNV	0	0.933	475	0.00198413
TFAP2E	1	36060035	36060035	C	T	http://genomemaps.org/?region=1:36060035-36060035	nonsynonymous SNV	0	1	515	0.00198413
CLSPN	1	36209094	36209094	G	A	http://genomemaps.org/?region=1:36209094-36209094	nonsynonymous SNV	0.02	0.933	514	0.00198413
CLSPN	1	36214065	36214065	C	T	http://genomemaps.org/?region=1:36214065-36214065	nonsynonymous SNV	0.01	0.945	580	0.00198413
CLSPN	1	36235452	36235452	G	A	http://genomemaps.org/?region=1:36235452-36235452	nonsynonymous SNV	0	0.137	369	0.00198413
AGO4	1	36306887	36306887	C	T	http://genomemaps.org/?region=1:36306887-36306887	nonsynonymous SNV	0	0.999	594	0.00198413
AGO3	1	36432659	36432659	C	T	http://genomemaps.org/?region=1:36432659-36432659	nonsynonymous SNV	0	0.955	692	0.00198413
AGO3	1	36505538	36505538	C	T	http://genomemaps.org/?region=1:36505538-36505538	nonsynonymous SNV	0	1	746	0.00198413
TEKT2	1	36550608	36550608	A	G	http://genomemaps.org/?region=1:36550608-36550608	nonsynonymous SNV	0.01	0.001	587	0.00198413
TEKT2	1	36553155	36553155	G	A	http://genomemaps.org/?region=1:36553155-36553155	nonsynonymous SNV	0	0.735435	544	0.00198413
TEKT2	1	36553773	36553773	C	G	http://genomemaps.org/?region=1:36553773-36553773	nonsynonymous SNV	0	0.937	504	0.00198413
MAP7D1	1	36642361	36642361	C	T	http://genomemaps.org/?region=1:36642361-36642361	nonsynonymous SNV	0.07	0.999	604	0.00198413
MAP7D1	1	36642367	36642367	C	T	http://genomemaps.org/?region=1:36642367-36642367	nonsynonymous SNV	0	0.999	604	0.00198413
MAP7D1	1	36645588	36645588	G	A	http://genomemaps.org/?region=1:36645588-36645588	nonsynonymous SNV	0	0.580009	586	0.00198413
THRAP3	1	36757052	36757052	G	A	http://genomemaps.org/?region=1:36757052-36757052	nonsynonymous SNV	0.01	0.006	661	0.00198413
THRAP3	1	36762350	36762350	A	G	http://genomemaps.org/?region=1:36762350-36762350	nonsynonymous SNV	0.76	0.997	557	0.00198413
SH3D21	1	36786380	36786380	C	G	http://genomemaps.org/?region=1:36786380-36786380	nonsynonymous SNV	0.02	0.345	304	0.00198413
OSCP1	1	36904401	36904401	C	G	http://genomemaps.org/?region=1:36904401-36904401	nonsynonymous SNV	0.01	0.997	607	0.00198413
MRPS15	1	36926307	36926307	G	C	http://genomemaps.org/?region=1:36926307-36926307	nonsynonymous SNV	0	0.978	457	0.00198413
CSF3R	1	36932144	36932144	G	A	http://genomemaps.org/?region=1:36932144-36932144	nonsynonymous SNV	0	0.402184	343	0.00198413
GRIK3	1	37270809	37270809	C	T	http://genomemaps.org/?region=1:37270809-37270809	nonsynonymous SNV	0.02	0.794	665	0.00198413
GRIK3	1	37282767	37282767	G	A	http://genomemaps.org/?region=1:37282767-37282767	nonsynonymous SNV	0	0.999	645	0.00198413
GRIK3	1	37325524	37325524	G	A	http://genomemaps.org/?region=1:37325524-37325524	nonsynonymous SNV	0.02	0.01	570	0.00198413
ZC3H12A	1	37947336	37947336	G	A	http://genomemaps.org/?region=1:37947336-37947336	nonsynonymous SNV	0	0.802	456	0.00198413
ZC3H12A	1	37948752	37948752	T	G	http://genomemaps.org/?region=1:37948752-37948752	nonsynonymous SNV	0.01	0.998	440	0.00198413
SNIP1	1	38006191	38006191	G	A	http://genomemaps.org/?region=1:38006191-38006191	nonsynonymous SNV	NA	0.998	325	0.00198413
DNALI1	1	38027737	38027737	A	C	http://genomemaps.org/?region=1:38027737-38027737	nonsynonymous SNV	0.02	0.752967	428	0.00198413
GNL2	1	38049497	38049497	A	T	http://genomemaps.org/?region=1:38049497-38049497	nonsynonymous SNV	0	0.998	629	0.00198413
RSPO1	1	38079381	38079381	G	A	http://genomemaps.org/?region=1:38079381-38079381	nonsynonymous SNV	0.02	0.987	428	0.00198413
CDCA8	1	38164595	38164595	G	A	http://genomemaps.org/?region=1:38164595-38164595	nonsynonymous SNV	0.01	0.426	535	0.00198413
EPHA10	1	38184055	38184055	C	T	http://genomemaps.org/?region=1:38184055-38184055	nonsynonymous SNV	0	0.661707	531	0.00198413
MTF1	1	38288338	38288338	G	C	http://genomemaps.org/?region=1:38288338-38288338	nonsynonymous SNV	0.22	0.97	725	0.00198413
INPP5B	1	38406456	38406456	C	A	http://genomemaps.org/?region=1:38406456-38406456	nonsynonymous SNV	0	0.377	371	0.00198413
FHL3	1	38463148	38463148	G	C	http://genomemaps.org/?region=1:38463148-38463148	nonsynonymous SNV	0	0.967	603	0.00198413
FHL3	1	38464690	38464690	G	A	http://genomemaps.org/?region=1:38464690-38464690	nonsynonymous SNV	0.01	0.131	422	0.00198413
UTP11L	1	38488417	38488417	G	A	http://genomemaps.org/?region=1:38488417-38488417	nonsynonymous SNV	0	1	412	0.00198413
MYCBP	1	39332559	39332559	T	G	http://genomemaps.org/?region=1:39332559-39332559	nonsynonymous SNV	0	0.983	656	0.00198413
NDUFS5	1	39500140	39500140	A	C	http://genomemaps.org/?region=1:39500140-39500140	nonsynonymous SNV	0	0.998	527	0.00198413
MACF1	1	39670749	39670749	G	A	http://genomemaps.org/?region=1:39670749-39670749	nonsynonymous SNV	0	NA	514	0.00198413
MACF1	1	39734438	39734438	A	G	http://genomemaps.org/?region=1:39734438-39734438	nonsynonymous SNV	0	NA	544	0.00198413
MACF1	1	39763364	39763364	T	G	http://genomemaps.org/?region=1:39763364-39763364	nonsynonymous SNV	0	0.790305	653	0.00198413
MACF1	1	39776563	39776563	G	A	http://genomemaps.org/?region=1:39776563-39776563	nonsynonymous SNV	0.02	0.47988	376	0.00198413
MACF1	1	39782148	39782148	G	A	http://genomemaps.org/?region=1:39782148-39782148	nonsynonymous SNV	0	0.529996	608	0.00198413
MACF1	1	39783045	39783045	C	T	http://genomemaps.org/?region=1:39783045-39783045	nonsynonymous SNV	0	0.790348	417	0.00198413
MACF1	1	39797331	39797331	T	A	http://genomemaps.org/?region=1:39797331-39797331	nonsynonymous SNV	NA	0.967	534	0.00198413
MACF1	1	39797364	39797364	C	A	http://genomemaps.org/?region=1:39797364-39797364	nonsynonymous SNV	NA	0.998	534	0.00198413
MACF1	1	39835745	39835745	C	G	http://genomemaps.org/?region=1:39835745-39835745	nonsynonymous SNV	0.01	0.998	569	0.00198413
MACF1	1	39852985	39852985	C	T	http://genomemaps.org/?region=1:39852985-39852985	nonsynonymous SNV	0	0.985	567	0.00198413
MACF1	1	39853212	39853212	G	A	http://genomemaps.org/?region=1:39853212-39853212	nonsynonymous SNV	0.02	0.997	549	0.00198413
MACF1	1	39893177	39893177	C	T	http://genomemaps.org/?region=1:39893177-39893177	nonsynonymous SNV	0.01	0.997	697	0.00198413
MACF1	1	39895535	39895535	G	A	http://genomemaps.org/?region=1:39895535-39895535	nonsynonymous SNV	0.27	0.995	566	0.00198413
MACF1	1	39906789	39906789	A	T	http://genomemaps.org/?region=1:39906789-39906789	nonsynonymous SNV	0.01	0.783408	532	0.00198413
MACF1	1	39917864	39917864	G	A	http://genomemaps.org/?region=1:39917864-39917864	nonsynonymous SNV	0.01	0.787652	510	0.00198413
MACF1	1	39919502	39919502	A	G	http://genomemaps.org/?region=1:39919502-39919502	nonsynonymous SNV	0	0.637	607	0.00198413
MACF1	1	39924847	39924847	C	T	http://genomemaps.org/?region=1:39924847-39924847	nonsynonymous SNV	0	0.647072	661	0.00198413
MACF1	1	39926449	39926449	A	G	http://genomemaps.org/?region=1:39926449-39926449	nonsynonymous SNV	0	0.786538	733	0.00198413
MACF1	1	39950396	39950396	C	T	http://genomemaps.org/?region=1:39950396-39950396	nonsynonymous SNV	0	0.777749	419	0.00198413
MACF1	1	39951304	39951304	T	G	http://genomemaps.org/?region=1:39951304-39951304	nonsynonymous SNV	0.01	0.760955	515	0.00198413
BMP8A	1	39988691	39988691	G	A	http://genomemaps.org/?region=1:39988691-39988691	nonsynonymous SNV	0	0.972	512	0.00198413
BMP8A	1	39988727	39988727	G	T	http://genomemaps.org/?region=1:39988727-39988727	stopgain SNV	NA	NA	422	0.00198413
PABPC4	1	40029386	40029386	G	A	http://genomemaps.org/?region=1:40029386-40029386	nonsynonymous SNV	0.02	0.009	409	0.00198413
NT5C1A	1	40124935	40124935	C	T	http://genomemaps.org/?region=1:40124935-40124935	nonsynonymous SNV	0.13	0.992	635	0.00198413
NT5C1A	1	40125139	40125139	A	G	http://genomemaps.org/?region=1:40125139-40125139	nonsynonymous SNV	0	0.935	526	0.00198413
NT5C1A	1	40131262	40131262	C	T	http://genomemaps.org/?region=1:40131262-40131262	nonsynonymous SNV	0.01	0.972	420	0.00198413
HPCAL4	1	40150233	40150233	C	T	http://genomemaps.org/?region=1:40150233-40150233	nonsynonymous SNV	0	0.732	695	0.00198413
PPIE	1	40211072	40211072	G	A	http://genomemaps.org/?region=1:40211072-40211072	nonsynonymous SNV	0.01	0.699	385	0.00198413
PPIE	1	40211125	40211125	C	T	http://genomemaps.org/?region=1:40211125-40211125	nonsynonymous SNV	0	1	482	0.00198413
BMP8B	1	40226144	40226144	C	T	http://genomemaps.org/?region=1:40226144-40226144	nonsynonymous SNV	0	0.632	627	0.00198413
MFSD2A	1	40431167	40431167	C	T	http://genomemaps.org/?region=1:40431167-40431167	nonsynonymous SNV	0	0.676	496	0.00198413
PPT1	1	40539817	40539817	C	G	http://genomemaps.org/?region=1:40539817-40539817	nonsynonymous SNV	0	0.089	464	0.00198413
RLF	1	40668255	40668255	C	G	http://genomemaps.org/?region=1:40668255-40668255	nonsynonymous SNV	0.01	0.654	601	0.00198413
RLF	1	40704590	40704590	A	G	http://genomemaps.org/?region=1:40704590-40704590	nonsynonymous SNV	0	0.999	490	0.00198413
SMAP2	1	40881993	40881993	C	T	http://genomemaps.org/?region=1:40881993-40881993	nonsynonymous SNV	0.08	0.961	649	0.00198413
ZFP69B	1	40929077	40929077	C	G	http://genomemaps.org/?region=1:40929077-40929077	nonsynonymous SNV	0	0.959	455	0.00198413
ZNF684	1	41012663	41012663	C	T	http://genomemaps.org/?region=1:41012663-41012663	nonsynonymous SNV	0	0.645	340	0.00198413
ZNF684	1	41012716	41012716	A	G	http://genomemaps.org/?region=1:41012716-41012716	nonsynonymous SNV	0	0.414	469	0.00198413
ZNF684	1	41013073	41013073	T	A	http://genomemaps.org/?region=1:41013073-41013073	nonsynonymous SNV	0	0.985	383	0.00198413
RIMS3	1	41107564	41107564	C	T	http://genomemaps.org/?region=1:41107564-41107564	nonsynonymous SNV	0.04	0	578	0.00198413
NFYC	1	41204607	41204607	G	A	http://genomemaps.org/?region=1:41204607-41204607	nonsynonymous SNV	0	0.373	658	0.00198413
SLFNL1	1	41482943	41482943	G	A	http://genomemaps.org/?region=1:41482943-41482943	nonsynonymous SNV	0.01	1	449	0.00198413
SLFNL1	1	41483602	41483602	T	C	http://genomemaps.org/?region=1:41483602-41483602	nonsynonymous SNV	0	0.999	489	0.00198413
SCMH1	1	41493888	41493888	C	T	http://genomemaps.org/?region=1:41493888-41493888	nonsynonymous SNV	0.01	0.583	552	0.00198413
SCMH1	1	41512213	41512213	T	C	http://genomemaps.org/?region=1:41512213-41512213	nonsynonymous SNV	0	0.999	666	0.00198413
SCMH1	1	41514407	41514407	C	T	http://genomemaps.org/?region=1:41514407-41514407	nonsynonymous SNV	0.01	0.97	489	0.00198413
SCMH1	1	41540902	41540902	G	A	http://genomemaps.org/?region=1:41540902-41540902	nonsynonymous SNV	0.21	0.962	686	0.00198413
SCMH1	1	41541123	41541123	A	G	http://genomemaps.org/?region=1:41541123-41541123	nonsynonymous SNV	0.01	0.789	527	0.00198413
SCMH1	1	41579041	41579041	T	C	http://genomemaps.org/?region=1:41579041-41579041	nonsynonymous SNV	0	0.971	733	0.00198413
SCMH1	1	41608752	41608752	G	C	http://genomemaps.org/?region=1:41608752-41608752	nonsynonymous SNV	0.01	0.003	738	0.00198413
SCMH1	1	41608777	41608777	G	T	http://genomemaps.org/?region=1:41608777-41608777	nonsynonymous SNV	0.01	0.006	738	0.00198413
HIVEP3	1	41976720	41976720	C	T	http://genomemaps.org/?region=1:41976720-41976720	nonsynonymous SNV	0.08	0.988	585	0.00198413
HIVEP3	1	41976832	41976832	G	A	http://genomemaps.org/?region=1:41976832-41976832	nonsynonymous SNV	0.03	0.984	366	0.00198413
HIVEP3	1	42045454	42045454	G	C	http://genomemaps.org/?region=1:42045454-42045454	nonsynonymous SNV	0.03	0.024	694	0.00198413
HIVEP3	1	42047512	42047512	C	T	http://genomemaps.org/?region=1:42047512-42047512	nonsynonymous SNV	0.02	0.998	541	0.00198413
HIVEP3	1	42047851	42047851	G	A	http://genomemaps.org/?region=1:42047851-42047851	nonsynonymous SNV	0.32	0.999	329	0.00198413
HIVEP3	1	42049463	42049463	C	T	http://genomemaps.org/?region=1:42049463-42049463	nonsynonymous SNV	0.26	0.97	378	0.00198413
GUCA2A	1	42628581	42628581	C	T	http://genomemaps.org/?region=1:42628581-42628581	nonsynonymous SNV	0	1	325	0.00198413
FOXJ3	1	42657153	42657153	G	A	http://genomemaps.org/?region=1:42657153-42657153	nonsynonymous SNV	0.01	0.526	694	0.00198413
FOXJ3	1	42657268	42657268	G	A	http://genomemaps.org/?region=1:42657268-42657268	nonsynonymous SNV	0	0.998	649	0.00198413
RIMKLA	1	42880545	42880545	G	A	http://genomemaps.org/?region=1:42880545-42880545	nonsynonymous SNV	0.34	0.966	534	0.00198413
PPIH	1	43131694	43131694	C	T	http://genomemaps.org/?region=1:43131694-43131694	nonsynonymous SNV	0.04	0.566	639	0.00198413
CLDN19	1	43205676	43205676	C	T	http://genomemaps.org/?region=1:43205676-43205676	nonsynonymous SNV	0	0.994	601	0.00198413
LEPRE1	1	43232217	43232217	C	A	http://genomemaps.org/?region=1:43232217-43232217	nonsynonymous SNV	0.01	0.831	658	0.00198413
C1orf50	1	43240901	43240901	C	T	http://genomemaps.org/?region=1:43240901-43240901	nonsynonymous SNV	0	0.999	575	0.00198413
ERMAP	1	43308263	43308263	G	A	http://genomemaps.org/?region=1:43308263-43308263	nonsynonymous SNV	0.58	0.997	349	0.00198413
ZNF691	1	43316940	43316940	G	A	http://genomemaps.org/?region=1:43316940-43316940	nonsynonymous SNV	0.04	0.995	519	0.00198413
FAM183A	1	43621956	43621956	G	A	http://genomemaps.org/?region=1:43621956-43621956	stopgain SNV	NA	NA	329	0.00198413
EBNA1BP2	1	43630460	43630460	G	A	http://genomemaps.org/?region=1:43630460-43630460	nonsynonymous SNV	0	0.995	596	0.00198413
WDR65	1	43649395	43649395	A	G	http://genomemaps.org/?region=1:43649395-43649395	nonsynonymous SNV	NA	0.998	528	0.00198413
WDR65	1	43650930	43650930	A	G	http://genomemaps.org/?region=1:43650930-43650930	nonsynonymous SNV	NA	0.999	532	0.00198413
WDR65	1	43675421	43675421	G	A	http://genomemaps.org/?region=1:43675421-43675421	nonsynonymous SNV	NA	0.989	440	0.00198413
TIE1	1	43782957	43782957	G	A	http://genomemaps.org/?region=1:43782957-43782957	nonsynonymous SNV	0	0.084	638	0.00198413
MPL	1	43804948	43804948	C	T	http://genomemaps.org/?region=1:43804948-43804948	nonsynonymous SNV	1	0.972	405	0.00198413
MED8	1	43854091	43854091	C	G	http://genomemaps.org/?region=1:43854091-43854091	nonsynonymous SNV	0	NA	664	0.00198413
SZT2	1	43895715	43895715	C	T	http://genomemaps.org/?region=1:43895715-43895715	nonsynonymous SNV	0	0.996	369	0.00198413
SZT2	1	43898273	43898273	G	A	http://genomemaps.org/?region=1:43898273-43898273	nonsynonymous SNV	0.01	0.995	361	0.00198413
SZT2	1	43898419	43898419	C	T	http://genomemaps.org/?region=1:43898419-43898419	nonsynonymous SNV	0	0.999	410	0.00198413
SZT2	1	43903483	43903483	A	G	http://genomemaps.org/?region=1:43903483-43903483	nonsynonymous SNV	0.72	0.99	361	0.00198413
SZT2	1	43909454	43909454	T	A	http://genomemaps.org/?region=1:43909454-43909454	nonsynonymous SNV	0	0.914	619	0.00198413
SZT2	1	43913638	43913638	C	G	http://genomemaps.org/?region=1:43913638-43913638	nonsynonymous SNV	0	0.813	460	0.00198413
SZT2	1	43913967	43913967	C	T	http://genomemaps.org/?region=1:43913967-43913967	nonsynonymous SNV	0	0.999	701	0.00198413
PTPRF	1	44035330	44035330	G	A	http://genomemaps.org/?region=1:44035330-44035330	nonsynonymous SNV	0.09	0.999	363	0.00198413
PTPRF	1	44075146	44075146	G	A	http://genomemaps.org/?region=1:44075146-44075146	nonsynonymous SNV	0	0.996	564	0.00198413
PTPRF	1	44083200	44083200	G	T	http://genomemaps.org/?region=1:44083200-44083200	nonsynonymous SNV	0	0.778	503	0.00198413
PTPRF	1	44084819	44084819	G	A	http://genomemaps.org/?region=1:44084819-44084819	nonsynonymous SNV	0	0.997	681	0.00198413
PTPRF	1	44086811	44086811	G	A	http://genomemaps.org/?region=1:44086811-44086811	nonsynonymous SNV	0	0.965	545	0.00198413
PTPRF	1	44087628	44087628	G	A	http://genomemaps.org/?region=1:44087628-44087628	nonsynonymous SNV	0	1	552	0.00198413
KDM4A	1	44131380	44131380	C	T	http://genomemaps.org/?region=1:44131380-44131380	nonsynonymous SNV	0	1	492	0.00198413
KDM4A	1	44132189	44132189	C	T	http://genomemaps.org/?region=1:44132189-44132189	nonsynonymous SNV	0	1	654	0.00198413
KDM4A	1	44159741	44159741	G	A	http://genomemaps.org/?region=1:44159741-44159741	nonsynonymous SNV	0.01	0.257	612	0.00198413
ST3GAL3	1	44360114	44360114	G	A	http://genomemaps.org/?region=1:44360114-44360114	nonsynonymous SNV	0.05	0.014	637	0.00198413
IPO13	1	44426932	44426932	A	C	http://genomemaps.org/?region=1:44426932-44426932	nonsynonymous SNV	0.02	0.707	676	0.00198413
IPO13	1	44432226	44432226	T	C	http://genomemaps.org/?region=1:44432226-44432226	nonsynonymous SNV	0	NA	637	0.00198413
DPH2	1	44437655	44437655	C	T	http://genomemaps.org/?region=1:44437655-44437655	nonsynonymous SNV	0	1	329	0.00198413
SLC6A9	1	44474125	44474125	T	G	http://genomemaps.org/?region=1:44474125-44474125	nonsynonymous SNV	0.04	0.103	415	0.00198413
RNF220	1	45091982	45091982	C	G	http://genomemaps.org/?region=1:45091982-45091982	nonsynonymous SNV	0	0.968	597	0.00198413
TMEM53	1	45102098	45102098	C	T	http://genomemaps.org/?region=1:45102098-45102098	nonsynonymous SNV	0	NA	742	0.00198413
TMEM53	1	45120415	45120415	G	A	http://genomemaps.org/?region=1:45120415-45120415	nonsynonymous SNV	0	1	482	0.00198413
TMEM53	1	45120662	45120662	G	C	http://genomemaps.org/?region=1:45120662-45120662	nonsynonymous SNV	0	0.065	561	0.00198413
KIF2C	1	45224990	45224990	T	C	http://genomemaps.org/?region=1:45224990-45224990	nonsynonymous SNV	0	0.303	538	0.00198413
KIF2C	1	45228236	45228236	A	T	http://genomemaps.org/?region=1:45228236-45228236	nonsynonymous SNV	0	0.933	539	0.00198413
PTCH2	1	45293817	45293817	C	A	http://genomemaps.org/?region=1:45293817-45293817	nonsynonymous SNV	0.01	0.001	452	0.00198413
PTCH2	1	45295296	45295296	C	T	http://genomemaps.org/?region=1:45295296-45295296	nonsynonymous SNV	0.04	0.54	538	0.00198413
PTCH2	1	45297657	45297657	A	G	http://genomemaps.org/?region=1:45297657-45297657	nonsynonymous SNV	0.26	0.958	611	0.00198413
PTCH2	1	45307653	45307653	A	G	http://genomemaps.org/?region=1:45307653-45307653	nonsynonymous SNV	0	0.996	652	0.00198413
EIF2B3	1	45407190	45407190	T	C	http://genomemaps.org/?region=1:45407190-45407190	nonsynonymous SNV	0.01	0.961	536	0.00198413
EIF2B3	1	45407315	45407315	C	G	http://genomemaps.org/?region=1:45407315-45407315	nonsynonymous SNV	0.07	0.977	655	0.00198413
HECTD3	1	45470358	45470358	C	A	http://genomemaps.org/?region=1:45470358-45470358	nonsynonymous SNV	0	0.054	333	0.00198413
HECTD3	1	45471724	45471724	T	C	http://genomemaps.org/?region=1:45471724-45471724	nonsynonymous SNV	0.29	0.993	599	0.00198413
HECTD3	1	45471784	45471784	T	C	http://genomemaps.org/?region=1:45471784-45471784	nonsynonymous SNV	0.22	0.973	423	0.00198413
UROD	1	45481151	45481151	G	A	http://genomemaps.org/?region=1:45481151-45481151	nonsynonymous SNV	0.01	0.462	524	0.00198413
ZSWIM5	1	45553712	45553712	G	A	http://genomemaps.org/?region=1:45553712-45553712	nonsynonymous SNV	0	0.789062	775	0.00198413
TOE1	1	45808150	45808150	T	C	http://genomemaps.org/?region=1:45808150-45808150	nonsynonymous SNV	0	0.988	463	0.00198413
TESK2	1	45812688	45812688	C	T	http://genomemaps.org/?region=1:45812688-45812688	nonsynonymous SNV	0	1	617	0.00198413
MMACHC	1	45973923	45973923	G	A	http://genomemaps.org/?region=1:45973923-45973923	nonsynonymous SNV	0.01	0.256	632	0.00198413
PRDX1	1	45977009	45977009	G	A	http://genomemaps.org/?region=1:45977009-45977009	stopgain SNV	NA	NA	650	0.00198413
AKR1A1	1	46033833	46033833	G	A	http://genomemaps.org/?region=1:46033833-46033833	nonsynonymous SNV	0.01	0.174	507	0.00198413
NASP	1	46049849	46049849	G	C	http://genomemaps.org/?region=1:46049849-46049849	nonsynonymous SNV	0.04	0.477934	524	0.00198413
NASP	1	46080809	46080809	C	G	http://genomemaps.org/?region=1:46080809-46080809	nonsynonymous SNV	0.01	0.957	635	0.00198413
NASP	1	46081037	46081037	T	C	http://genomemaps.org/?region=1:46081037-46081037	nonsynonymous SNV	0	0.889	653	0.00198413
NASP	1	46083213	46083213	G	A	http://genomemaps.org/?region=1:46083213-46083213	nonsynonymous SNV	0.01	0.889	612	0.00198413
CCDC17	1	46087151	46087151	C	T	http://genomemaps.org/?region=1:46087151-46087151	nonsynonymous SNV	0	NA	519	0.00198413
GPBP1L1	1	46106003	46106003	G	C	http://genomemaps.org/?region=1:46106003-46106003	nonsynonymous SNV	0.05	0.293	694	0.00198413
GPBP1L1	1	46106069	46106069	G	A	http://genomemaps.org/?region=1:46106069-46106069	nonsynonymous SNV	0	0.999	694	0.00198413
GPBP1L1	1	46120366	46120366	C	T	http://genomemaps.org/?region=1:46120366-46120366	nonsynonymous SNV	0.03	0.001	564	0.00198413
GPBP1L1	1	46120890	46120890	A	T	http://genomemaps.org/?region=1:46120890-46120890	nonsynonymous SNV	0.02	0.999	605	0.00198413
IPP	1	46211852	46211852	C	A	http://genomemaps.org/?region=1:46211852-46211852	nonsynonymous SNV	0.01	0.939	681	0.00198413
MAST2	1	46476543	46476543	C	T	http://genomemaps.org/?region=1:46476543-46476543	nonsynonymous SNV	0	0.995	659	0.00198413
MAST2	1	46498071	46498071	G	A	http://genomemaps.org/?region=1:46498071-46498071	nonsynonymous SNV	0	0.951	567	0.00198413
MAST2	1	46498308	46498308	G	A	http://genomemaps.org/?region=1:46498308-46498308	nonsynonymous SNV	0.01	0.996	432	0.00198413
PIK3R3	1	46509358	46509358	G	A	http://genomemaps.org/?region=1:46509358-46509358	nonsynonymous SNV	0	0.427	544	0.00198413
PIK3R3	1	46512266	46512266	G	A	http://genomemaps.org/?region=1:46512266-46512266	nonsynonymous SNV	0	0.996	636	0.00198413
TSPAN1	1	46650660	46650660	C	T	http://genomemaps.org/?region=1:46650660-46650660	nonsynonymous SNV	0	0.995	495	0.00198413
POMGNT1	1	46657840	46657840	C	T	http://genomemaps.org/?region=1:46657840-46657840	nonsynonymous SNV	0	0.986	466	0.00198413
POMGNT1	1	46658095	46658095	G	A	http://genomemaps.org/?region=1:46658095-46658095	nonsynonymous SNV	0	0.987	446	0.00198413
RAD54L	1	46727001	46727001	C	T	http://genomemaps.org/?region=1:46727001-46727001	nonsynonymous SNV	0	1	571	0.00198413
LRRC41	1	46746919	46746919	C	T	http://genomemaps.org/?region=1:46746919-46746919	nonsynonymous SNV	0.04	0.917	656	0.00198413
LRRC41	1	46751976	46751976	G	C	http://genomemaps.org/?region=1:46751976-46751976	nonsynonymous SNV	0	0.342	614	0.00198413
NSUN4	1	46812747	46812747	C	T	http://genomemaps.org/?region=1:46812747-46812747	nonsynonymous SNV	NA	0.976	570	0.00198413
DMBX1	1	46977790	46977790	C	T	http://genomemaps.org/?region=1:46977790-46977790	nonsynonymous SNV	0	0.94	466	0.00198413
MKNK1	1	47027208	47027208	C	T	http://genomemaps.org/?region=1:47027208-47027208	nonsynonymous SNV	0.01	0.986	552	0.00198413
MKNK1	1	47037750	47037750	A	G	http://genomemaps.org/?region=1:47037750-47037750	nonsynonymous SNV	0	0.999	516	0.00198413
MOB3C	1	47075335	47075335	A	C	http://genomemaps.org/?region=1:47075335-47075335	nonsynonymous SNV	0	0.783437	537	0.00198413
MOB3C	1	47078789	47078789	T	A	http://genomemaps.org/?region=1:47078789-47078789	nonsynonymous SNV	0	0.788751	597	0.00198413
ATPAF1	1	47130987	47130987	G	A	http://genomemaps.org/?region=1:47130987-47130987	nonsynonymous SNV	0.01	0.985	586	0.00198413
EFCAB14	1	47173622	47173622	C	G	http://genomemaps.org/?region=1:47173622-47173622	nonsynonymous SNV	0.04	0.995	553	0.00198413
EFCAB14	1	47182009	47182009	G	A	http://genomemaps.org/?region=1:47182009-47182009	nonsynonymous SNV	0	0.902	681	0.00198413
EFCAB14	1	47183730	47183730	C	A	http://genomemaps.org/?region=1:47183730-47183730	nonsynonymous SNV	0	0.902	651	0.00198413
CYP4A11	1	47399629	47399629	G	A	http://genomemaps.org/?region=1:47399629-47399629	nonsynonymous SNV	0.03	0.093	428	0.00198413
CYP4A11	1	47399935	47399935	A	T	http://genomemaps.org/?region=1:47399935-47399935	nonsynonymous SNV	0	0.61	517	0.00198413
CYP4A11	1	47402453	47402453	C	G	http://genomemaps.org/?region=1:47402453-47402453	nonsynonymous SNV	0	0.997	422	0.00198413
CYP4A22	1	47606567	47606567	A	T	http://genomemaps.org/?region=1:47606567-47606567	nonsynonymous SNV	0	0.999	376	0.00198413
CYP4A22	1	47610314	47610314	C	G	http://genomemaps.org/?region=1:47610314-47610314	nonsynonymous SNV	0	0.291	558	0.00198413
STIL	1	47767917	47767917	G	A	http://genomemaps.org/?region=1:47767917-47767917	nonsynonymous SNV	0.05	0.001	473	0.00198413
CMPK1	1	47838627	47838627	G	A	http://genomemaps.org/?region=1:47838627-47838627	nonsynonymous SNV	0.03	0.001	696	0.00198413
SLC5A9	1	48697277	48697277	C	T	http://genomemaps.org/?region=1:48697277-48697277	nonsynonymous SNV	0	0.993	527	0.00198413
SLC5A9	1	48697656	48697656	C	T	http://genomemaps.org/?region=1:48697656-48697656	nonsynonymous SNV	0	0.862	539	0.00198413
SLC5A9	1	48698150	48698150	A	G	http://genomemaps.org/?region=1:48698150-48698150	nonsynonymous SNV	0	1	548	0.00198413
SLC5A9	1	48701511	48701511	C	T	http://genomemaps.org/?region=1:48701511-48701511	nonsynonymous SNV	0	1	448	0.00198413
SLC5A9	1	48705078	48705078	G	A	http://genomemaps.org/?region=1:48705078-48705078	nonsynonymous SNV	0.34	0.998	405	0.00198413
FAF1	1	51050474	51050474	C	T	http://genomemaps.org/?region=1:51050474-51050474	nonsynonymous SNV	0.04	0.937	633	0.00198413
C1orf185	1	51613154	51613154	C	A	http://genomemaps.org/?region=1:51613154-51613154	nonsynonymous SNV	0	NA	336	0.00198413
C1orf185	1	51613245	51613245	C	A	http://genomemaps.org/?region=1:51613245-51613245	nonsynonymous SNV	0	NA	295	0.00198413
TTC39A	1	51776934	51776934	A	C	http://genomemaps.org/?region=1:51776934-51776934	nonsynonymous SNV	0	NA	592	0.00198413
EPS15	1	51929454	51929454	T	C	http://genomemaps.org/?region=1:51929454-51929454	nonsynonymous SNV	0	0.98	665	0.00198413
EPS15	1	51934180	51934180	T	C	http://genomemaps.org/?region=1:51934180-51934180	nonsynonymous SNV	0.01	0.815	636	0.00198413
OSBPL9	1	52215832	52215832	A	G	http://genomemaps.org/?region=1:52215832-52215832	nonsynonymous SNV	0	0.85	616	0.00198413
OSBPL9	1	52222016	52222016	G	A	http://genomemaps.org/?region=1:52222016-52222016	nonsynonymous SNV	0	0.239663	681	0.00198413
OSBPL9	1	52226396	52226396	C	T	http://genomemaps.org/?region=1:52226396-52226396	nonsynonymous SNV	0.01	0.999	637	0.00198413
NRD1	1	52264001	52264001	C	T	http://genomemaps.org/?region=1:52264001-52264001	nonsynonymous SNV	0.04	0.02	581	0.00198413
TXNDC12	1	52520740	52520740	G	A	http://genomemaps.org/?region=1:52520740-52520740	nonsynonymous SNV	0.02	0.006	490	0.00198413
ZFYVE9	1	52704500	52704500	G	A	http://genomemaps.org/?region=1:52704500-52704500	nonsynonymous SNV	0	0.697	683	0.00198413
ZFYVE9	1	52705083	52705083	C	G	http://genomemaps.org/?region=1:52705083-52705083	nonsynonymous SNV	0.01	0.001	656	0.00198413
ZFYVE9	1	52740194	52740194	C	T	http://genomemaps.org/?region=1:52740194-52740194	nonsynonymous SNV	0.04	0.002	673	0.00198413
ZFYVE9	1	52761648	52761648	C	A	http://genomemaps.org/?region=1:52761648-52761648	nonsynonymous SNV	0	0.895	657	0.00198413
CC2D1B	1	52820567	52820567	C	T	http://genomemaps.org/?region=1:52820567-52820567	nonsynonymous SNV	0	0.993	652	0.00198413
CC2D1B	1	52822722	52822722	G	A	http://genomemaps.org/?region=1:52822722-52822722	nonsynonymous SNV	0.03	0	580	0.00198413
CC2D1B	1	52826789	52826789	C	T	http://genomemaps.org/?region=1:52826789-52826789	nonsynonymous SNV	0	0.822	441	0.00198413
ORC1	1	52838858	52838858	C	T	http://genomemaps.org/?region=1:52838858-52838858	nonsynonymous SNV	0.01	0.97	352	0.00198413
ORC1	1	52839045	52839045	T	C	http://genomemaps.org/?region=1:52839045-52839045	nonsynonymous SNV	0.01	0.062	329	0.00198413
ORC1	1	52841123	52841123	G	A	http://genomemaps.org/?region=1:52841123-52841123	nonsynonymous SNV	0	0.995	289	0.00198413
ORC1	1	52851591	52851591	G	A	http://genomemaps.org/?region=1:52851591-52851591	nonsynonymous SNV	0	0.999	397	0.00198413
ZCCHC11	1	52896964	52896964	G	C	http://genomemaps.org/?region=1:52896964-52896964	nonsynonymous SNV	0	0.609846	651	0.00198413
ZCCHC11	1	52912107	52912107	C	T	http://genomemaps.org/?region=1:52912107-52912107	nonsynonymous SNV	0.05	0.022	690	0.00198413
ZCCHC11	1	52991387	52991387	G	A	http://genomemaps.org/?region=1:52991387-52991387	nonsynonymous SNV	0.02	0.01	309	0.00198413
GPX7	1	53072406	53072406	C	A	http://genomemaps.org/?region=1:53072406-53072406	nonsynonymous SNV	0.03	0.98	624	0.00198413
ZYG11A	1	53323033	53323033	T	C	http://genomemaps.org/?region=1:53323033-53323033	nonsynonymous SNV	0	NA	500	0.00198413
ZYG11A	1	53323116	53323116	A	G	http://genomemaps.org/?region=1:53323116-53323116	nonsynonymous SNV	0.04	NA	504	0.00198413
PODN	1	53541538	53541538	C	T	http://genomemaps.org/?region=1:53541538-53541538	nonsynonymous SNV	0.01	0.926	658	0.00198413
SLC1A7	1	53558413	53558413	C	G	http://genomemaps.org/?region=1:53558413-53558413	nonsynonymous SNV	0.05	0.899	530	0.00198413
SLC1A7	1	53569056	53569056	A	G	http://genomemaps.org/?region=1:53569056-53569056	nonsynonymous SNV	0.08	1	534	0.00198413
SLC1A7	1	53580430	53580430	C	T	http://genomemaps.org/?region=1:53580430-53580430	nonsynonymous SNV	0	1	516	0.00198413
SLC1A7	1	53580452	53580452	C	T	http://genomemaps.org/?region=1:53580452-53580452	nonsynonymous SNV	0	0.998	516	0.00198413
SLC1A7	1	53608022	53608022	C	T	http://genomemaps.org/?region=1:53608022-53608022	nonsynonymous SNV	0	0.995	585	0.00198413
CPT2	1	53676371	53676371	T	C	http://genomemaps.org/?region=1:53676371-53676371	nonsynonymous SNV	0.01	0.98	429	0.00198413
CPT2	1	53676401	53676401	T	G	http://genomemaps.org/?region=1:53676401-53676401	nonsynonymous SNV	0	0.999	538	0.00198413
CPT2	1	53676806	53676806	A	C	http://genomemaps.org/?region=1:53676806-53676806	nonsynonymous SNV	0	1	533	0.00198413
CPT2	1	53679019	53679019	C	A	http://genomemaps.org/?region=1:53679019-53679019	nonsynonymous SNV	0.05	0.655	446	0.00198413
MAGOH	1	53699227	53699227	C	T	http://genomemaps.org/?region=1:53699227-53699227	nonsynonymous SNV	0.02	0.243	492	0.00198413
LRP8	1	53715098	53715098	T	G	http://genomemaps.org/?region=1:53715098-53715098	nonsynonymous SNV	0	0.992	693	0.00198413
LRP8	1	53732215	53732215	C	T	http://genomemaps.org/?region=1:53732215-53732215	nonsynonymous SNV	0	0.964	371	0.00198413
LRP8	1	53732223	53732223	T	C	http://genomemaps.org/?region=1:53732223-53732223	nonsynonymous SNV	0.43	0.968	505	0.00198413
LRP8	1	53741410	53741410	C	T	http://genomemaps.org/?region=1:53741410-53741410	nonsynonymous SNV	0.03	0.272	525	0.00198413
DMRTB1	1	53930431	53930431	C	T	http://genomemaps.org/?region=1:53930431-53930431	nonsynonymous SNV	0	0.697	325	0.00198413
DMRTB1	1	53932322	53932322	A	G	http://genomemaps.org/?region=1:53932322-53932322	nonsynonymous SNV	0	0.582139	349	0.00198413
GLIS1	1	54060296	54060296	G	T	http://genomemaps.org/?region=1:54060296-54060296	nonsynonymous SNV	NA	0.985	389	0.00198413
LRRC42	1	54417905	54417905	G	A	http://genomemaps.org/?region=1:54417905-54417905	nonsynonymous SNV	0.03	0.871	557	0.00198413
LRRC42	1	54418031	54418031	C	T	http://genomemaps.org/?region=1:54418031-54418031	nonsynonymous SNV	0	0.979	581	0.00198413
LDLRAD1	1	54475967	54475967	C	A	http://genomemaps.org/?region=1:54475967-54475967	stopgain SNV	NA	NA	401	0.00198413
TMEM59	1	54497850	54497850	T	G	http://genomemaps.org/?region=1:54497850-54497850	nonsynonymous SNV	0	0.998	645	0.00198413
CYB5RL	1	54661204	54661204	C	T	http://genomemaps.org/?region=1:54661204-54661204	nonsynonymous SNV	0	NA	374	0.00198413
MRPL37	1	54666047	54666047	C	T	http://genomemaps.org/?region=1:54666047-54666047	nonsynonymous SNV	0	0.886	502	0.00198413
MRPL37	1	54666074	54666074	C	T	http://genomemaps.org/?region=1:54666074-54666074	nonsynonymous SNV	0.01	0.998	502	0.00198413
MRPL37	1	54678317	54678317	C	T	http://genomemaps.org/?region=1:54678317-54678317	nonsynonymous SNV	0	0.023	336	0.00198413
FAM151A	1	55075209	55075209	A	G	http://genomemaps.org/?region=1:55075209-55075209	nonsynonymous SNV	0	1	429	0.00198413
FAM151A	1	55077354	55077354	G	A	http://genomemaps.org/?region=1:55077354-55077354	nonsynonymous SNV	0	0.024	439	0.00198413
MROH7	1	55119654	55119654	C	T	http://genomemaps.org/?region=1:55119654-55119654	nonsynonymous SNV	0	0.998	317	0.00198413
MROH7	1	55136188	55136188	C	T	http://genomemaps.org/?region=1:55136188-55136188	nonsynonymous SNV	0.02	0.995	405	0.00198413
MROH7	1	55172201	55172201	A	G	http://genomemaps.org/?region=1:55172201-55172201	nonsynonymous SNV	0.04	0.352563	412	0.00198413
TTC4	1	55183212	55183212	A	G	http://genomemaps.org/?region=1:55183212-55183212	nonsynonymous SNV	NA	0.993	571	0.00198413
PARS2	1	55223760	55223760	C	A	http://genomemaps.org/?region=1:55223760-55223760	nonsynonymous SNV	0.05	0	343	0.00198413
PARS2	1	55223897	55223897	A	G	http://genomemaps.org/?region=1:55223897-55223897	nonsynonymous SNV	0	0.998	501	0.00198413
TTC22	1	55248009	55248009	C	T	http://genomemaps.org/?region=1:55248009-55248009	nonsynonymous SNV	0.03	NA	547	0.00198413
TTC22	1	55251777	55251777	C	T	http://genomemaps.org/?region=1:55251777-55251777	nonsynonymous SNV	0.04	0.999	596	0.00198413
TTC22	1	55252738	55252738	C	T	http://genomemaps.org/?region=1:55252738-55252738	stopgain SNV	NA	NA	584	0.00198413
C1orf177	1	55273652	55273652	T	G	http://genomemaps.org/?region=1:55273652-55273652	nonsynonymous SNV	0.03	0.897	369	0.00198413
USP24	1	55559628	55559628	C	G	http://genomemaps.org/?region=1:55559628-55559628	nonsynonymous SNV	0	NA	555	0.00198413
USP24	1	55624658	55624658	G	A	http://genomemaps.org/?region=1:55624658-55624658	nonsynonymous SNV	0	NA	578	0.00198413
PPAP2B	1	56989550	56989550	T	G	http://genomemaps.org/?region=1:56989550-56989550	nonsynonymous SNV	0.03	0.177	544	0.00198413
C8A	1	57341737	57341737	C	T	http://genomemaps.org/?region=1:57341737-57341737	nonsynonymous SNV	0	1	505	0.00198413
C8A	1	57373737	57373737	G	A	http://genomemaps.org/?region=1:57373737-57373737	nonsynonymous SNV	0.01	0.999	580	0.00198413
C8B	1	57411721	57411721	A	G	http://genomemaps.org/?region=1:57411721-57411721	nonsynonymous SNV	0	0.972	378	0.00198413
OMA1	1	58992970	58992970	G	A	http://genomemaps.org/?region=1:58992970-58992970	nonsynonymous SNV	0.05	0.03	544	0.00198413
FGGY	1	59787277	59787277	C	T	http://genomemaps.org/?region=1:59787277-59787277	nonsynonymous SNV	0	NA	457	0.00198413
FGGY	1	59978022	59978022	G	A	http://genomemaps.org/?region=1:59978022-59978022	nonsynonymous SNV	0	0.984	512	0.00198413
FGGY	1	60019796	60019796	G	T	http://genomemaps.org/?region=1:60019796-60019796	nonsynonymous SNV	0	0.993	519	0.00198413
FGGY	1	60019858	60019858	C	T	http://genomemaps.org/?region=1:60019858-60019858	nonsynonymous SNV	0	0.999	594	0.00198413
FGGY	1	60019859	60019859	G	A	http://genomemaps.org/?region=1:60019859-60019859	nonsynonymous SNV	0.01	0.99	594	0.00198413
CYP2J2	1	60370671	60370671	C	T	http://genomemaps.org/?region=1:60370671-60370671	nonsynonymous SNV	0.05	0	472	0.00198413
C1orf87	1	60505617	60505617	C	T	http://genomemaps.org/?region=1:60505617-60505617	nonsynonymous SNV	0	0.625	405	0.00198413
TM2D1	1	62160440	62160440	A	C	http://genomemaps.org/?region=1:62160440-62160440	nonsynonymous SNV	0	NA	519	0.00198413
INADL	1	62253558	62253558	C	T	http://genomemaps.org/?region=1:62253558-62253558	nonsynonymous SNV	0.04	0.999	340	0.00198413
INADL	1	62299410	62299410	C	G	http://genomemaps.org/?region=1:62299410-62299410	nonsynonymous SNV	0	0.948	428	0.00198413
INADL	1	62393420	62393420	C	T	http://genomemaps.org/?region=1:62393420-62393420	nonsynonymous SNV	0.14	0.999	325	0.00198413
INADL	1	62483586	62483586	C	T	http://genomemaps.org/?region=1:62483586-62483586	nonsynonymous SNV	0.03	0.976	589	0.00198413
INADL	1	62550280	62550280	G	C	http://genomemaps.org/?region=1:62550280-62550280	nonsynonymous SNV	0.01	0.982	349	0.00198413
INADL	1	62574142	62574142	G	T	http://genomemaps.org/?region=1:62574142-62574142	nonsynonymous SNV	0	1	592	0.00198413
INADL	1	62574145	62574145	G	C	http://genomemaps.org/?region=1:62574145-62574145	nonsynonymous SNV	0	0.999	592	0.00198413
INADL	1	62574186	62574186	A	G	http://genomemaps.org/?region=1:62574186-62574186	nonsynonymous SNV	0	0.976	539	0.00198413
INADL	1	62579897	62579897	G	T	http://genomemaps.org/?region=1:62579897-62579897	nonsynonymous SNV	0	0.999	516	0.00198413
DOCK7	1	62961346	62961346	C	G	http://genomemaps.org/?region=1:62961346-62961346	nonsynonymous SNV	0	0.248	671	0.00198413
DOCK7	1	62979443	62979443	G	T	http://genomemaps.org/?region=1:62979443-62979443	nonsynonymous SNV	0.04	0.855	594	0.00198413
DOCK7	1	63005502	63005502	C	T	http://genomemaps.org/?region=1:63005502-63005502	nonsynonymous SNV	0	1	645	0.00198413
ANGPTL3	1	63063287	63063287	C	T	http://genomemaps.org/?region=1:63063287-63063287	nonsynonymous SNV	0.02	0.825	265	0.00198413
ANGPTL3	1	63067475	63067475	G	T	http://genomemaps.org/?region=1:63067475-63067475	nonsynonymous SNV	0	1	321	0.00198413
ANGPTL3	1	63069664	63069664	A	G	http://genomemaps.org/?region=1:63069664-63069664	nonsynonymous SNV	0.03	0.988	547	0.00198413
ANGPTL3	1	63069703	63069703	G	A	http://genomemaps.org/?region=1:63069703-63069703	nonsynonymous SNV	0.04	0.999	521	0.00198413
ATG4C	1	63269530	63269530	T	G	http://genomemaps.org/?region=1:63269530-63269530	nonsynonymous SNV	0	0.999	550	0.00198413
EFCAB7	1	64034086	64034086	T	C	http://genomemaps.org/?region=1:64034086-64034086	nonsynonymous SNV	0	0.58	485	0.00198413
PGM1	1	64089229	64089229	A	G	http://genomemaps.org/?region=1:64089229-64089229	nonsynonymous SNV	0	NA	522	0.00198413
PGM1	1	64089286	64089286	G	A	http://genomemaps.org/?region=1:64089286-64089286	nonsynonymous SNV	0.01	NA	643	0.00198413
PGM1	1	64114223	64114223	G	C	http://genomemaps.org/?region=1:64114223-64114223	nonsynonymous SNV	0	0.974	431	0.00198413
ROR1	1	64605929	64605929	G	A	http://genomemaps.org/?region=1:64605929-64605929	nonsynonymous SNV	0	0.997	544	0.00198413
ROR1	1	64608124	64608124	G	A	http://genomemaps.org/?region=1:64608124-64608124	nonsynonymous SNV	0	0.966	462	0.00198413
ROR1	1	64608216	64608216	C	T	http://genomemaps.org/?region=1:64608216-64608216	nonsynonymous SNV	0	0.997	366	0.00198413
ROR1	1	64643363	64643363	C	T	http://genomemaps.org/?region=1:64643363-64643363	nonsynonymous SNV	0	1	429	0.00198413
CACHD1	1	65119462	65119462	C	A	http://genomemaps.org/?region=1:65119462-65119462	nonsynonymous SNV	0	0.841	539	0.00198413
CACHD1	1	65139130	65139130	T	C	http://genomemaps.org/?region=1:65139130-65139130	nonsynonymous SNV	0	0.676	545	0.00198413
JAK1	1	65312368	65312368	C	T	http://genomemaps.org/?region=1:65312368-65312368	nonsynonymous SNV	0.01	0.94	591	0.00198413
DNAJC6	1	65855066	65855066	A	G	http://genomemaps.org/?region=1:65855066-65855066	nonsynonymous SNV	0	0.96	624	0.00198413
DNAJC6	1	65858462	65858462	A	C	http://genomemaps.org/?region=1:65858462-65858462	nonsynonymous SNV	0.3	0.998	376	0.00198413
LEPR	1	66087080	66087080	G	A	http://genomemaps.org/?region=1:66087080-66087080	nonsynonymous SNV	0.01	0.015	469	0.00198413
SGIP1	1	67147561	67147561	A	C	http://genomemaps.org/?region=1:67147561-67147561	nonsynonymous SNV	0.02	0.45	636	0.00198413
SGIP1	1	67207066	67207066	A	G	http://genomemaps.org/?region=1:67207066-67207066	nonsynonymous SNV	0	0.265	665	0.00198413
WDR78	1	67288174	67288174	G	A	http://genomemaps.org/?region=1:67288174-67288174	nonsynonymous SNV	0.03	0.13	562	0.00198413
MIER1	1	67424606	67424606	G	A	http://genomemaps.org/?region=1:67424606-67424606	nonsynonymous SNV	0.01	0.563	648	0.00198413
SLC35D1	1	67513030	67513030	A	G	http://genomemaps.org/?region=1:67513030-67513030	nonsynonymous SNV	0.01	0.008	621	0.00198413
IL23R	1	67648596	67648596	G	A	http://genomemaps.org/?region=1:67648596-67648596	nonsynonymous SNV	0	0.995	412	0.00198413
WLS	1	68603539	68603539	C	T	http://genomemaps.org/?region=1:68603539-68603539	nonsynonymous SNV	0	0.998	591	0.00198413
WLS	1	68619226	68619226	C	T	http://genomemaps.org/?region=1:68619226-68619226	nonsynonymous SNV	0.01	0.978	603	0.00198413
WLS	1	68697908	68697908	T	G	http://genomemaps.org/?region=1:68697908-68697908	nonsynonymous SNV	0	0.996	710	0.00198413
RPE65	1	68903964	68903964	T	C	http://genomemaps.org/?region=1:68903964-68903964	nonsynonymous SNV	0.01	0.822	607	0.00198413
RPE65	1	68904742	68904742	T	G	http://genomemaps.org/?region=1:68904742-68904742	nonsynonymous SNV	0	0.997	470	0.00198413
RPE65	1	68905251	68905251	C	A	http://genomemaps.org/?region=1:68905251-68905251	nonsynonymous SNV	0.04	0.055	637	0.00198413
LRRC7	1	70493956	70493956	C	T	http://genomemaps.org/?region=1:70493956-70493956	nonsynonymous SNV	0.01	0.805	746	0.00198413
LRRC7	1	70501827	70501827	T	G	http://genomemaps.org/?region=1:70501827-70501827	nonsynonymous SNV	0	0.087	693	0.00198413
LRRC7	1	70504560	70504560	G	A	http://genomemaps.org/?region=1:70504560-70504560	nonsynonymous SNV	0.27	0.999	366	0.00198413
LRRC7	1	70505057	70505057	C	T	http://genomemaps.org/?region=1:70505057-70505057	nonsynonymous SNV	0.01	0.021	403	0.00198413
LRRC40	1	70616867	70616867	C	A	http://genomemaps.org/?region=1:70616867-70616867	nonsynonymous SNV	0	0.995	510	0.00198413
LRRC40	1	70654921	70654921	G	T	http://genomemaps.org/?region=1:70654921-70654921	nonsynonymous SNV	0.01	0.803	295	0.00198413
ANKRD13C	1	70740454	70740454	G	A	http://genomemaps.org/?region=1:70740454-70740454	nonsynonymous SNV	0.03	0.029	613	0.00198413
ANKRD13C	1	70819982	70819982	G	A	http://genomemaps.org/?region=1:70819982-70819982	nonsynonymous SNV	0.01	0.044	613	0.00198413
CTH	1	70899595	70899595	C	T	http://genomemaps.org/?region=1:70899595-70899595	nonsynonymous SNV	0.03	0.013	490	0.00198413
ZRANB2	1	71536597	71536597	T	C	http://genomemaps.org/?region=1:71536597-71536597	nonsynonymous SNV	0.04	0.543319	761	0.00198413
TNNI3K,FPGT-TNNI3K	1	74797201	74797201	T	C	http://genomemaps.org/?region=1:74797201-74797201	nonsynonymous SNV	0	0.995	417	0.00198413
TNNI3K,FPGT-TNNI3K	1	74808631	74808631	C	T	http://genomemaps.org/?region=1:74808631-74808631	nonsynonymous SNV	0	0.761	580	0.00198413
TNNI3K,FPGT-TNNI3K	1	74832985	74832985	A	G	http://genomemaps.org/?region=1:74832985-74832985	nonsynonymous SNV	0.03	0.937	574	0.00198413
TNNI3K,FPGT-TNNI3K	1	74834947	74834947	C	T	http://genomemaps.org/?region=1:74834947-74834947	nonsynonymous SNV	0	1	594	0.00198413
TNNI3K,FPGT-TNNI3K	1	74835130	74835130	G	T	http://genomemaps.org/?region=1:74835130-74835130	nonsynonymous SNV	0	0.98	702	0.00198413
TNNI3K,FPGT-TNNI3K	1	74929166	74929166	C	T	http://genomemaps.org/?region=1:74929166-74929166	nonsynonymous SNV	0.1	0.978	595	0.00198413
TNNI3K,FPGT-TNNI3K	1	74957872	74957872	G	C	http://genomemaps.org/?region=1:74957872-74957872	nonsynonymous SNV	0.02	0.765	419	0.00198413
C1orf173	1	75037207	75037207	T	C	http://genomemaps.org/?region=1:75037207-75037207	nonsynonymous SNV	0	0.426	259	0.00198413
C1orf173	1	75072554	75072554	G	A	http://genomemaps.org/?region=1:75072554-75072554	nonsynonymous SNV	0	0	530	0.00198413
C1orf173	1	75086438	75086438	T	C	http://genomemaps.org/?region=1:75086438-75086438	nonsynonymous SNV	0.04	0.08	468	0.00198413
C1orf173	1	75112391	75112391	C	A	http://genomemaps.org/?region=1:75112391-75112391	nonsynonymous SNV	0.01	0.969	642	0.00198413
CRYZ	1	75188897	75188897	C	T	http://genomemaps.org/?region=1:75188897-75188897	nonsynonymous SNV	0	0.504	495	0.00198413
LHX8	1	75609542	75609542	G	T	http://genomemaps.org/?region=1:75609542-75609542	nonsynonymous SNV	0.04	0.481	539	0.00198413
SLC44A5	1	75680305	75680305	A	G	http://genomemaps.org/?region=1:75680305-75680305	nonsynonymous SNV	0	0.844	619	0.00198413
SLC44A5	1	75684184	75684184	C	T	http://genomemaps.org/?region=1:75684184-75684184	nonsynonymous SNV	0	0.975	529	0.00198413
ACADM	1	76198571	76198571	C	T	http://genomemaps.org/?region=1:76198571-76198571	nonsynonymous SNV	0	0.073	512	0.00198413
ACADM	1	76198574	76198574	G	C	http://genomemaps.org/?region=1:76198574-76198574	nonsynonymous SNV	0	0.999	512	0.00198413
ACADM	1	76211500	76211500	A	C	http://genomemaps.org/?region=1:76211500-76211500	nonsynonymous SNV	0	0.008	551	0.00198413
MSH4	1	76288101	76288101	C	A	http://genomemaps.org/?region=1:76288101-76288101	nonsynonymous SNV	0.28	0.981	622	0.00198413
MSH4	1	76345823	76345823	A	G	http://genomemaps.org/?region=1:76345823-76345823	nonsynonymous SNV	0.03	0.994	650	0.00198413
MSH4	1	76363680	76363680	A	G	http://genomemaps.org/?region=1:76363680-76363680	nonsynonymous SNV	0.49	0.972	550	0.00198413
ST6GALNAC3	1	76540562	76540562	T	C	http://genomemaps.org/?region=1:76540562-76540562	nonsynonymous SNV	0.01	0.01	478	0.00198413
AK5	1	77759510	77759510	C	T	http://genomemaps.org/?region=1:77759510-77759510	nonsynonymous SNV	0	1	653	0.00198413
ZZZ3	1	78098105	78098105	C	T	http://genomemaps.org/?region=1:78098105-78098105	nonsynonymous SNV	0	0.765	616	0.00198413
USP33	1	78163072	78163072	G	A	http://genomemaps.org/?region=1:78163072-78163072	nonsynonymous SNV	0.02	0.753	444	0.00198413
FAM73A	1	78332048	78332048	T	C	http://genomemaps.org/?region=1:78332048-78332048	nonsynonymous SNV	0	0.993	565	0.00198413
FAM73A	1	78338802	78338802	T	A	http://genomemaps.org/?region=1:78338802-78338802	nonsynonymous SNV	0.02	0.712	666	0.00198413
NEXN	1	78392548	78392548	C	T	http://genomemaps.org/?region=1:78392548-78392548	nonsynonymous SNV	0	0.998	496	0.00198413
NEXN	1	78408274	78408274	T	G	http://genomemaps.org/?region=1:78408274-78408274	nonsynonymous SNV	0.03	0.508	500	0.00198413
PTGFR	1	79002218	79002218	A	C	http://genomemaps.org/?region=1:79002218-79002218	nonsynonymous SNV	0.01	0.805	459	0.00198413
IFI44L	1	79094075	79094075	G	C	http://genomemaps.org/?region=1:79094075-79094075	nonsynonymous SNV	0.02	0.97	431	0.00198413
IFI44L	1	79095559	79095559	C	G	http://genomemaps.org/?region=1:79095559-79095559	nonsynonymous SNV	0.02	0.986	289	0.00198413
IFI44L	1	79101115	79101115	G	A	http://genomemaps.org/?region=1:79101115-79101115	nonsynonymous SNV	0.01	0.998	251	0.00198413
ELTD1	1	79357363	79357363	C	T	http://genomemaps.org/?region=1:79357363-79357363	nonsynonymous SNV	0	0.999	452	0.00198413
ELTD1	1	79403500	79403500	G	A	http://genomemaps.org/?region=1:79403500-79403500	nonsynonymous SNV	0.01	0.304	387	0.00198413
ELTD1	1	79412057	79412057	G	C	http://genomemaps.org/?region=1:79412057-79412057	nonsynonymous SNV	0.05	0.536	601	0.00198413
ELTD1	1	79470895	79470895	G	A	http://genomemaps.org/?region=1:79470895-79470895	nonsynonymous SNV	0.01	0.303	420	0.00198413
LPHN2	1	82409337	82409337	A	G	http://genomemaps.org/?region=1:82409337-82409337	nonsynonymous SNV	0.01	0.687	765	0.00198413
LPHN2	1	82433761	82433761	A	G	http://genomemaps.org/?region=1:82433761-82433761	nonsynonymous SNV	0.01	0.028	803	0.00198413
LPHN2	1	82436194	82436194	A	G	http://genomemaps.org/?region=1:82436194-82436194	nonsynonymous SNV	0	0.994	699	0.00198413
LPHN2	1	82436208	82436208	A	G	http://genomemaps.org/?region=1:82436208-82436208	nonsynonymous SNV	0	0.927	699	0.00198413
LPHN2	1	82456165	82456165	G	T	http://genomemaps.org/?region=1:82456165-82456165	nonsynonymous SNV	0	0.205	674	0.00198413
TTLL7	1	84373276	84373276	G	A	http://genomemaps.org/?region=1:84373276-84373276	nonsynonymous SNV	0	1	405	0.00198413
SAMD13	1	84768936	84768936	G	A	http://genomemaps.org/?region=1:84768936-84768936	nonsynonymous SNV	0	0.266	679	0.00198413
DNASE2B	1	84867741	84867741	T	C	http://genomemaps.org/?region=1:84867741-84867741	nonsynonymous SNV	0	NA	278	0.00198413
DNASE2B	1	84876548	84876548	G	T	http://genomemaps.org/?region=1:84876548-84876548	nonsynonymous SNV	0	NA	557	0.00198413
DNASE2B	1	84876680	84876680	T	C	http://genomemaps.org/?region=1:84876680-84876680	nonsynonymous SNV	0	NA	451	0.00198413
DNASE2B	1	84880427	84880427	G	A	http://genomemaps.org/?region=1:84880427-84880427	nonsynonymous SNV	0	1	508	0.00198413
RPF1	1	84962049	84962049	A	G	http://genomemaps.org/?region=1:84962049-84962049	nonsynonymous SNV	0.19	0.984	688	0.00198413
CTBS	1	85029067	85029067	C	T	http://genomemaps.org/?region=1:85029067-85029067	nonsynonymous SNV	0.02	0.815	483	0.00198413
SSX2IP	1	85136426	85136426	A	G	http://genomemaps.org/?region=1:85136426-85136426	nonsynonymous SNV	0.01	0.918	640	0.00198413
LPAR3	1	85279689	85279689	T	C	http://genomemaps.org/?region=1:85279689-85279689	nonsynonymous SNV	0.04	0.899	548	0.00198413
LPAR3	1	85331112	85331112	C	T	http://genomemaps.org/?region=1:85331112-85331112	nonsynonymous SNV	0.01	0.982	494	0.00198413
MCOLN2	1	85405238	85405238	T	G	http://genomemaps.org/?region=1:85405238-85405238	nonsynonymous SNV	0.01	0.578	554	0.00198413
MCOLN2	1	85405243	85405243	T	A	http://genomemaps.org/?region=1:85405243-85405243	nonsynonymous SNV	0	0.665	554	0.00198413
MCOLN2	1	85406567	85406567	G	A	http://genomemaps.org/?region=1:85406567-85406567	nonsynonymous SNV	0	0.692	414	0.00198413
MCOLN2	1	85412722	85412722	C	T	http://genomemaps.org/?region=1:85412722-85412722	nonsynonymous SNV	0	0.028	500	0.00198413
MCOLN3	1	85510925	85510925	C	A	http://genomemaps.org/?region=1:85510925-85510925	nonsynonymous SNV	0	1	660	0.00198413
WDR63	1	85561699	85561699	G	C	http://genomemaps.org/?region=1:85561699-85561699	nonsynonymous SNV	0	0.999	542	0.00198413
SYDE2	1	85634847	85634847	C	A	http://genomemaps.org/?region=1:85634847-85634847	nonsynonymous SNV	0.05	NA	639	0.00198413
SYDE2	1	85643954	85643954	A	G	http://genomemaps.org/?region=1:85643954-85643954	nonsynonymous SNV	0.01	NA	468	0.00198413
SYDE2	1	85648749	85648749	C	T	http://genomemaps.org/?region=1:85648749-85648749	nonsynonymous SNV	0	NA	668	0.00198413
C1orf52	1	85725310	85725310	C	T	http://genomemaps.org/?region=1:85725310-85725310	nonsynonymous SNV	0	0.33	409	0.00198413
DDAH1	1	85824449	85824449	C	T	http://genomemaps.org/?region=1:85824449-85824449	nonsynonymous SNV	0.02	0.999	645	0.00198413
CYR61	1	86048579	86048579	C	T	http://genomemaps.org/?region=1:86048579-86048579	nonsynonymous SNV	0.01	0.999	529	0.00198413
COL24A1	1	86249800	86249800	G	A	http://genomemaps.org/?region=1:86249800-86249800	nonsynonymous SNV	0.35	0.999	563	0.00198413
COL24A1	1	86304276	86304276	C	T	http://genomemaps.org/?region=1:86304276-86304276	nonsynonymous SNV	0	0.998	431	0.00198413
COL24A1	1	86334245	86334245	C	T	http://genomemaps.org/?region=1:86334245-86334245	nonsynonymous SNV	0	0.995	289	0.00198413
COL24A1	1	86591856	86591856	C	G	http://genomemaps.org/?region=1:86591856-86591856	nonsynonymous SNV	0	0.707	546	0.00198413
CLCA2	1	86905988	86905988	A	T	http://genomemaps.org/?region=1:86905988-86905988	nonsynonymous SNV	0	0.982	284	0.00198413
CLCA1	1	86939149	86939149	G	A	http://genomemaps.org/?region=1:86939149-86939149	nonsynonymous SNV	0	1	542	0.00198413
HS2ST1,RP5-1052I5.2	1	87549954	87549954	T	G	http://genomemaps.org/?region=1:87549954-87549954	nonsynonymous SNV	0.05	0.65	514	0.00198413
PKN2	1	89299123	89299123	T	C	http://genomemaps.org/?region=1:89299123-89299123	nonsynonymous SNV	0.01	1	710	0.00198413
GTF2B	1	89325873	89325873	T	G	http://genomemaps.org/?region=1:89325873-89325873	nonsynonymous SNV	0.04	0	706	0.00198413
GTF2B	1	89352980	89352980	C	T	http://genomemaps.org/?region=1:89352980-89352980	nonsynonymous SNV	0	0.961	613	0.00198413
CCBL2	1	89427095	89427095	A	G	http://genomemaps.org/?region=1:89427095-89427095	nonsynonymous SNV	0	0.999	493	0.00198413
RBMXL1	1	89449278	89449278	C	T	http://genomemaps.org/?region=1:89449278-89449278	nonsynonymous SNV	0.03	0	671	0.00198413
RBMXL1	1	89449483	89449483	C	G	http://genomemaps.org/?region=1:89449483-89449483	nonsynonymous SNV	0	0.11	671	0.00198413
GBP1	1	89528787	89528787	A	G	http://genomemaps.org/?region=1:89528787-89528787	nonsynonymous SNV	0.02	0.998	547	0.00198413
GBP2	1	89585878	89585878	C	T	http://genomemaps.org/?region=1:89585878-89585878	nonsynonymous SNV	0	0.957	551	0.00198413
GBP4	1	89658689	89658689	C	A	http://genomemaps.org/?region=1:89658689-89658689	nonsynonymous SNV	0	0.998	445	0.00198413
GBP5	1	89728437	89728437	G	A	http://genomemaps.org/?region=1:89728437-89728437	nonsynonymous SNV	0	0.993	325	0.00198413
GBP5	1	89729429	89729429	T	C	http://genomemaps.org/?region=1:89729429-89729429	nonsynonymous SNV	0	0.999	410	0.00198413
GBP5	1	89730578	89730578	C	A	http://genomemaps.org/?region=1:89730578-89730578	nonsynonymous SNV	0	0.996	265	0.00198413
GBP6	1	89844159	89844159	G	C	http://genomemaps.org/?region=1:89844159-89844159	nonsynonymous SNV	0	0.999	439	0.00198413
LRRC8D	1	90400958	90400958	G	C	http://genomemaps.org/?region=1:90400958-90400958	nonsynonymous SNV	0	0.44	578	0.00198413
ZNF644	1	91403264	91403264	T	C	http://genomemaps.org/?region=1:91403264-91403264	nonsynonymous SNV	0.02	0.015	796	0.00198413
ZNF644	1	91405548	91405548	G	A	http://genomemaps.org/?region=1:91405548-91405548	nonsynonymous SNV	0.03	0.142	757	0.00198413
HFM1	1	91742205	91742205	G	A	http://genomemaps.org/?region=1:91742205-91742205	nonsynonymous SNV	0.05	0.454	528	0.00198413
HFM1	1	91781372	91781372	G	A	http://genomemaps.org/?region=1:91781372-91781372	nonsynonymous SNV	0.04	0	623	0.00198413
HFM1	1	91781390	91781390	A	G	http://genomemaps.org/?region=1:91781390-91781390	nonsynonymous SNV	0.01	0.134	623	0.00198413
HFM1	1	91781473	91781473	A	C	http://genomemaps.org/?region=1:91781473-91781473	nonsynonymous SNV	0.05	0.991	623	0.00198413
HFM1	1	91784943	91784943	T	C	http://genomemaps.org/?region=1:91784943-91784943	nonsynonymous SNV	0.03	0.674	601	0.00198413
HFM1	1	91809014	91809014	C	T	http://genomemaps.org/?region=1:91809014-91809014	nonsynonymous SNV	0.04	0.949	565	0.00198413
HFM1	1	91841203	91841203	T	G	http://genomemaps.org/?region=1:91841203-91841203	nonsynonymous SNV	0.01	0.439	497	0.00198413
CDC7	1	91978666	91978666	A	G	http://genomemaps.org/?region=1:91978666-91978666	nonsynonymous SNV	0	0.254	549	0.00198413
TGFBR3	1	92177834	92177834	G	A	http://genomemaps.org/?region=1:92177834-92177834	nonsynonymous SNV	0	0.899	371	0.00198413
TGFBR3	1	92181876	92181876	T	C	http://genomemaps.org/?region=1:92181876-92181876	nonsynonymous SNV	0.01	0.999	546	0.00198413
TGFBR3	1	92181951	92181951	A	C	http://genomemaps.org/?region=1:92181951-92181951	nonsynonymous SNV	0	0.999	425	0.00198413
TGFBR3	1	92200437	92200437	T	C	http://genomemaps.org/?region=1:92200437-92200437	nonsynonymous SNV	0.05	0.879	535	0.00198413
KIAA1107	1	92633418	92633418	G	A	http://genomemaps.org/?region=1:92633418-92633418	nonsynonymous SNV	0	NA	604	0.00198413
KIAA1107	1	92648044	92648044	T	C	http://genomemaps.org/?region=1:92648044-92648044	nonsynonymous SNV	0.04	NA	548	0.00198413
GLMN	1	92733663	92733663	A	G	http://genomemaps.org/?region=1:92733663-92733663	nonsynonymous SNV	0	0.19	467	0.00198413
GLMN	1	92762971	92762971	T	C	http://genomemaps.org/?region=1:92762971-92762971	nonsynonymous SNV	0.01	0.994	485	0.00198413
RPAP2	1	92789060	92789060	G	A	http://genomemaps.org/?region=1:92789060-92789060	nonsynonymous SNV	0.01	0.854	417	0.00198413
RPAP2	1	92801959	92801959	C	T	http://genomemaps.org/?region=1:92801959-92801959	nonsynonymous SNV	0.01	0.97	527	0.00198413
GFI1	1	92944182	92944182	C	G	http://genomemaps.org/?region=1:92944182-92944182	nonsynonymous SNV	0.01	0.999	638	0.00198413
EVI5	1	93163527	93163527	C	G	http://genomemaps.org/?region=1:93163527-93163527	nonsynonymous SNV	0	0.997	700	0.00198413
EVI5	1	93202009	93202009	G	A	http://genomemaps.org/?region=1:93202009-93202009	nonsynonymous SNV	0.05	0.011	746	0.00198413
CCDC18	1	93704878	93704878	T	C	http://genomemaps.org/?region=1:93704878-93704878	nonsynonymous SNV	0	0.387988	504	0.00198413
BCAR3	1	94054790	94054790	C	T	http://genomemaps.org/?region=1:94054790-94054790	nonsynonymous SNV	0.01	0.998	485	0.00198413
BCAR3	1	94079432	94079432	T	C	http://genomemaps.org/?region=1:94079432-94079432	nonsynonymous SNV	0	NA	545	0.00198413
BCAR3	1	94140470	94140470	A	T	http://genomemaps.org/?region=1:94140470-94140470	nonsynonymous SNV	0	0.994	536	0.00198413
DNTTIP2	1	94338679	94338679	C	T	http://genomemaps.org/?region=1:94338679-94338679	nonsynonymous SNV	0	NA	472	0.00198413
ABCA4	1	94473807	94473807	C	T	http://genomemaps.org/?region=1:94473807-94473807	nonsynonymous SNV	0	0.995	321	0.00198413
ABCA4	1	94474351	94474351	C	T	http://genomemaps.org/?region=1:94474351-94474351	nonsynonymous SNV	0	0.968	265	0.00198413
ABCA4	1	94486937	94486937	G	C	http://genomemaps.org/?region=1:94486937-94486937	nonsynonymous SNV	0.01	0.759	613	0.00198413
ABCA4	1	94490568	94490568	T	C	http://genomemaps.org/?region=1:94490568-94490568	nonsynonymous SNV	0	0.991	284	0.00198413
ABCA4	1	94517243	94517243	T	A	http://genomemaps.org/?region=1:94517243-94517243	nonsynonymous SNV	0	0.588	538	0.00198413
ABCA4	1	94517254	94517254	C	G	http://genomemaps.org/?region=1:94517254-94517254	nonsynonymous SNV	0	0.991	538	0.00198413
ABCA4	1	94522272	94522272	G	A	http://genomemaps.org/?region=1:94522272-94522272	nonsynonymous SNV	0	0.966	605	0.00198413
ABCA4	1	94564402	94564402	C	G	http://genomemaps.org/?region=1:94564402-94564402	nonsynonymous SNV	0.59	0.98	426	0.00198413
ARHGAP29	1	94639993	94639993	T	C	http://genomemaps.org/?region=1:94639993-94639993	nonsynonymous SNV	0	0.009	361	0.00198413
ARHGAP29	1	94650598	94650598	G	C	http://genomemaps.org/?region=1:94650598-94650598	nonsynonymous SNV	0.01	0.999	589	0.00198413
ABCD3	1	94941181	94941181	A	G	http://genomemaps.org/?region=1:94941181-94941181	nonsynonymous SNV	0	0.999	675	0.00198413
ABCD3	1	94955291	94955291	C	T	http://genomemaps.org/?region=1:94955291-94955291	nonsynonymous SNV	0	0.999	624	0.00198413
SLC44A3	1	95357849	95357849	T	C	http://genomemaps.org/?region=1:95357849-95357849	nonsynonymous SNV	0.01	0.998	493	0.00198413
CNN3	1	95363494	95363494	C	G	http://genomemaps.org/?region=1:95363494-95363494	nonsynonymous SNV	0	1	600	0.00198413
DPYD	1	97544543	97544543	G	T	http://genomemaps.org/?region=1:97544543-97544543	nonsynonymous SNV	0.01	0.275	668	0.00198413
DPYD	1	97700526	97700526	A	C	http://genomemaps.org/?region=1:97700526-97700526	nonsynonymous SNV	0	0.999	485	0.00198413
DPYD	1	97700547	97700547	G	T	http://genomemaps.org/?region=1:97700547-97700547	nonsynonymous SNV	0.01	0.559	425	0.00198413
DPYD	1	97915674	97915674	T	G	http://genomemaps.org/?region=1:97915674-97915674	nonsynonymous SNV	0.01	0.998	591	0.00198413
DPYD	1	98039475	98039475	G	A	http://genomemaps.org/?region=1:98039475-98039475	nonsynonymous SNV	0.01	0.995	514	0.00198413
DPYD	1	98187163	98187163	A	C	http://genomemaps.org/?region=1:98187163-98187163	nonsynonymous SNV	0	0.999	628	0.00198413
DPYD	1	98293709	98293709	G	A	http://genomemaps.org/?region=1:98293709-98293709	nonsynonymous SNV	0.09	0.997	800	0.00198413
SNX7	1	99164438	99164438	G	A	http://genomemaps.org/?region=1:99164438-99164438	nonsynonymous SNV	0.02	0.017	497	0.00198413
SNX7	1	99203835	99203835	G	A	http://genomemaps.org/?region=1:99203835-99203835	nonsynonymous SNV	0.08	0.985	645	0.00198413
LPPR4	1	99771583	99771583	G	A	http://genomemaps.org/?region=1:99771583-99771583	nonsynonymous SNV	0.04	0.001	502	0.00198413
PALMD	1	100152282	100152282	C	T	http://genomemaps.org/?region=1:100152282-100152282	nonsynonymous SNV	0.01	0.884	615	0.00198413
PALMD	1	100154502	100154502	A	G	http://genomemaps.org/?region=1:100154502-100154502	nonsynonymous SNV	0.1	0.998	340	0.00198413
PALMD	1	100155051	100155051	C	G	http://genomemaps.org/?region=1:100155051-100155051	nonsynonymous SNV	0	1	325	0.00198413
FRRS1	1	100181222	100181222	G	A	http://genomemaps.org/?region=1:100181222-100181222	nonsynonymous SNV	0	1	363	0.00198413
FRRS1	1	100214168	100214168	C	T	http://genomemaps.org/?region=1:100214168-100214168	nonsynonymous SNV	0.02	0.137	304	0.00198413
AGL	1	100327082	100327082	G	C	http://genomemaps.org/?region=1:100327082-100327082	nonsynonymous SNV	0.01	0.995	601	0.00198413
AGL	1	100327202	100327202	G	A	http://genomemaps.org/?region=1:100327202-100327202	nonsynonymous SNV	0.13	0.99	638	0.00198413
AGL	1	100336132	100336132	A	G	http://genomemaps.org/?region=1:100336132-100336132	nonsynonymous SNV	0.01	0.085	432	0.00198413
AGL	1	100342130	100342130	C	G	http://genomemaps.org/?region=1:100342130-100342130	nonsynonymous SNV	0	0.999	578	0.00198413
AGL	1	100349757	100349757	A	G	http://genomemaps.org/?region=1:100349757-100349757	nonsynonymous SNV	0	0.995	471	0.00198413
AGL	1	100356848	100356848	C	G	http://genomemaps.org/?region=1:100356848-100356848	nonsynonymous SNV	0.01	0.45	663	0.00198413
AGL	1	100368269	100368269	G	A	http://genomemaps.org/?region=1:100368269-100368269	nonsynonymous SNV	0.01	0.007	625	0.00198413
HIAT1	1	100524255	100524255	C	G	http://genomemaps.org/?region=1:100524255-100524255	nonsynonymous SNV	0	0.786	633	0.00198413
LRRC39	1	100624961	100624961	G	A	http://genomemaps.org/?region=1:100624961-100624961	nonsynonymous SNV	0.01	0.903	619	0.00198413
CDC14A	1	100960453	100960453	G	A	http://genomemaps.org/?region=1:100960453-100960453	nonsynonymous SNV	0.02	0.314	565	0.00198413
CDC14A	1	100983831	100983831	T	C	http://genomemaps.org/?region=1:100983831-100983831	nonsynonymous SNV	0	0.540366	570	0.00198413
VCAM1	1	101197012	101197012	A	G	http://genomemaps.org/?region=1:101197012-101197012	nonsynonymous SNV	0.13	0.975	456	0.00198413
EXTL2	1	101339863	101339863	T	C	http://genomemaps.org/?region=1:101339863-101339863	nonsynonymous SNV	0.01	0.977	477	0.00198413
SLC30A7	1	101361856	101361856	C	T	http://genomemaps.org/?region=1:101361856-101361856	nonsynonymous SNV	0.05	0.838	639	0.00198413
OLFM3	1	102270082	102270082	C	G	http://genomemaps.org/?region=1:102270082-102270082	nonsynonymous SNV	0.03	0.001	595	0.00198413
COL11A1	1	103345315	103345315	C	T	http://genomemaps.org/?region=1:103345315-103345315	nonsynonymous SNV	0.05	0.787	524	0.00198413
COL11A1	1	103405962	103405962	C	T	http://genomemaps.org/?region=1:103405962-103405962	nonsynonymous SNV	0.04	0.76645	472	0.00198413
COL11A1	1	103483419	103483419	C	T	http://genomemaps.org/?region=1:103483419-103483419	nonsynonymous SNV	0	0.788941	567	0.00198413
COL11A1	1	103544374	103544374	C	G	http://genomemaps.org/?region=1:103544374-103544374	nonsynonymous SNV	0	0.788806	671	0.00198413
AMY2B	1	104116937	104116937	G	A	http://genomemaps.org/?region=1:104116937-104116937	nonsynonymous SNV	0.08	0.992	552	0.00198413
AMY2A	1	104163185	104163185	G	A	http://genomemaps.org/?region=1:104163185-104163185	nonsynonymous SNV	0.01	0.868	469	0.00198413
NTNG1	1	107691411	107691411	G	A	http://genomemaps.org/?region=1:107691411-107691411	nonsynonymous SNV	0	0.998	638	0.00198413
NTNG1	1	107867211	107867211	C	T	http://genomemaps.org/?region=1:107867211-107867211	nonsynonymous SNV	0	0.982	635	0.00198413
NTNG1	1	107963755	107963755	C	A	http://genomemaps.org/?region=1:107963755-107963755	nonsynonymous SNV	0.05	NA	735	0.00198413
PRPF38B	1	109241968	109241968	C	T	http://genomemaps.org/?region=1:109241968-109241968	nonsynonymous SNV	0	0.758023	527	0.00198413
FNDC7	1	109265134	109265134	G	T	http://genomemaps.org/?region=1:109265134-109265134	nonsynonymous SNV	0.01	NA	403	0.00198413
FNDC7	1	109273351	109273351	C	A	http://genomemaps.org/?region=1:109273351-109273351	nonsynonymous SNV	0	NA	480	0.00198413
FNDC7	1	109280135	109280135	C	T	http://genomemaps.org/?region=1:109280135-109280135	nonsynonymous SNV	0.01	NA	550	0.00198413
GPSM2	1	109472327	109472327	C	T	http://genomemaps.org/?region=1:109472327-109472327	nonsynonymous SNV	0	0.984	516	0.00198413
CLCC1	1	109486679	109486679	G	A	http://genomemaps.org/?region=1:109486679-109486679	nonsynonymous SNV	0	1	387	0.00198413
WDR47	1	109560197	109560197	T	C	http://genomemaps.org/?region=1:109560197-109560197	nonsynonymous SNV	0.01	0.931	646	0.00198413
KIAA1324	1	109707232	109707232	A	T	http://genomemaps.org/?region=1:109707232-109707232	nonsynonymous SNV	0.01	0.917	549	0.00198413
KIAA1324	1	109727733	109727733	C	T	http://genomemaps.org/?region=1:109727733-109727733	nonsynonymous SNV	0	0.999	531	0.00198413
SARS	1	109779887	109779887	A	C	http://genomemaps.org/?region=1:109779887-109779887	nonsynonymous SNV	0	1	548	0.00198413
CELSR2	1	109793128	109793128	C	T	http://genomemaps.org/?region=1:109793128-109793128	nonsynonymous SNV	0	0.011	340	0.00198413
CELSR2	1	109793894	109793894	A	G	http://genomemaps.org/?region=1:109793894-109793894	nonsynonymous SNV	0	0.999	566	0.00198413
CELSR2	1	109794938	109794938	G	A	http://genomemaps.org/?region=1:109794938-109794938	nonsynonymous SNV	0.01	1	604	0.00198413
CELSR2	1	109801345	109801345	C	T	http://genomemaps.org/?region=1:109801345-109801345	nonsynonymous SNV	0.05	0.966	680	0.00198413
PSRC1	1	109823551	109823551	G	A	http://genomemaps.org/?region=1:109823551-109823551	nonsynonymous SNV	0	0.971	272	0.00198413
PSRC1	1	109823834	109823834	G	T	http://genomemaps.org/?region=1:109823834-109823834	nonsynonymous SNV	0	0.992	346	0.00198413
PSRC1	1	109824555	109824555	G	T	http://genomemaps.org/?region=1:109824555-109824555	nonsynonymous SNV	0	0.777	497	0.00198413
MYBPHL	1	109840832	109840832	G	A	http://genomemaps.org/?region=1:109840832-109840832	nonsynonymous SNV	0	1	487	0.00198413
SORT1	1	109865630	109865630	C	T	http://genomemaps.org/?region=1:109865630-109865630	nonsynonymous SNV	0.01	0.047	565	0.00198413
SYPL2	1	110018234	110018234	G	T	http://genomemaps.org/?region=1:110018234-110018234	nonsynonymous SNV	0	0.997	590	0.00198413
SYPL2	1	110019424	110019424	C	T	http://genomemaps.org/?region=1:110019424-110019424	nonsynonymous SNV	0	1	493	0.00198413
ATXN7L2	1	110033668	110033668	C	T	http://genomemaps.org/?region=1:110033668-110033668	nonsynonymous SNV	0.09	0.991	385	0.00198413
CYB561D1	1	110038730	110038730	C	T	http://genomemaps.org/?region=1:110038730-110038730	nonsynonymous SNV	0	0.997	272	0.00198413
AMIGO1	1	110050180	110050180	C	T	http://genomemaps.org/?region=1:110050180-110050180	nonsynonymous SNV	0.01	0.47	423	0.00198413
AMPD2	1	110163805	110163805	C	T	http://genomemaps.org/?region=1:110163805-110163805	nonsynonymous SNV	0	0.007	432	0.00198413
AMPD2	1	110163879	110163879	G	A	http://genomemaps.org/?region=1:110163879-110163879	nonsynonymous SNV	0.01	0	401	0.00198413
GSTM5	1	110257641	110257641	C	T	http://genomemaps.org/?region=1:110257641-110257641	nonsynonymous SNV	0.01	0.967	518	0.00198413
EPS8L3	1	110293943	110293943	C	T	http://genomemaps.org/?region=1:110293943-110293943	nonsynonymous SNV	0.02	0.879	325	0.00198413
STRIP1	1	110583315	110583315	A	G	http://genomemaps.org/?region=1:110583315-110583315	nonsynonymous SNV	0.08	0.995	566	0.00198413
STRIP1	1	110591777	110591777	C	T	http://genomemaps.org/?region=1:110591777-110591777	nonsynonymous SNV	0	1	533	0.00198413
SLC6A17	1	110709636	110709636	G	A	http://genomemaps.org/?region=1:110709636-110709636	nonsynonymous SNV	0.02	0.024	393	0.00198413
SLC6A17	1	110717575	110717575	C	T	http://genomemaps.org/?region=1:110717575-110717575	nonsynonymous SNV	0	0.997	573	0.00198413
SLC6A17	1	110740918	110740918	A	G	http://genomemaps.org/?region=1:110740918-110740918	nonsynonymous SNV	0.01	0.660417	655	0.00198413
RBM15	1	110882536	110882536	A	G	http://genomemaps.org/?region=1:110882536-110882536	nonsynonymous SNV	0.11	0.956	466	0.00198413
RBM15	1	110883852	110883852	G	A	http://genomemaps.org/?region=1:110883852-110883852	nonsynonymous SNV	0.01	0.293	626	0.00198413
KCNA10	1	111060013	111060013	C	T	http://genomemaps.org/?region=1:111060013-111060013	nonsynonymous SNV	0.08	0.998	577	0.00198413
KCNA10	1	111060292	111060292	C	T	http://genomemaps.org/?region=1:111060292-111060292	nonsynonymous SNV	0.02	0.43	586	0.00198413
KCNA10	1	111061066	111061066	C	T	http://genomemaps.org/?region=1:111061066-111061066	nonsynonymous SNV	0.04	0.975	667	0.00198413
LRIF1	1	111494287	111494287	T	G	http://genomemaps.org/?region=1:111494287-111494287	nonsynonymous SNV	0	0.693	569	0.00198413
LRIF1	1	111494821	111494821	C	T	http://genomemaps.org/?region=1:111494821-111494821	nonsynonymous SNV	0	0.813	680	0.00198413
DENND2D	1	111738576	111738576	C	T	http://genomemaps.org/?region=1:111738576-111738576	nonsynonymous SNV	1	0.97	538	0.00198413
DENND2D	1	111739856	111739856	C	T	http://genomemaps.org/?region=1:111739856-111739856	nonsynonymous SNV	0	0.054	596	0.00198413
DENND2D	1	111741265	111741265	T	C	http://genomemaps.org/?region=1:111741265-111741265	nonsynonymous SNV	0.13	0.978	457	0.00198413
CHI3L2	1	111778330	111778330	G	A	http://genomemaps.org/?region=1:111778330-111778330	nonsynonymous SNV	0	0.69	514	0.00198413
CHIA	1	111854925	111854925	G	A	http://genomemaps.org/?region=1:111854925-111854925	nonsynonymous SNV	0	0.905	514	0.00198413
CHIA	1	111858053	111858053	T	G	http://genomemaps.org/?region=1:111858053-111858053	nonsynonymous SNV	0	0.933	471	0.00198413
PIFO	1	111890375	111890375	G	A	http://genomemaps.org/?region=1:111890375-111890375	nonsynonymous SNV	0	0.991	295	0.00198413
ADORA3	1	112043018	112043018	C	T	http://genomemaps.org/?region=1:112043018-112043018	nonsynonymous SNV	0	0.562	300	0.00198413
DDX20	1	112304909	112304909	A	G	http://genomemaps.org/?region=1:112304909-112304909	nonsynonymous SNV	0.02	0.869	636	0.00198413
DDX20	1	112305627	112305627	C	T	http://genomemaps.org/?region=1:112305627-112305627	nonsynonymous SNV	0	0.999	429	0.00198413
CTTNBP2NL	1	112958813	112958813	C	A	http://genomemaps.org/?region=1:112958813-112958813	nonsynonymous SNV	0.01	0.998	554	0.00198413
WNT2B	1	113057692	113057692	G	A	http://genomemaps.org/?region=1:113057692-113057692	nonsynonymous SNV	0.01	0.064	581	0.00198413
ST7L	1	113134192	113134192	G	A	http://genomemaps.org/?region=1:113134192-113134192	nonsynonymous SNV	0.03	0.829	674	0.00198413
MOV10	1	113232657	113232657	G	A	http://genomemaps.org/?region=1:113232657-113232657	nonsynonymous SNV	0.31	0.971	358	0.00198413
MOV10	1	113240933	113240933	G	A	http://genomemaps.org/?region=1:113240933-113240933	nonsynonymous SNV	0	0.197	572	0.00198413
PPM1J	1	113252841	113252841	C	T	http://genomemaps.org/?region=1:113252841-113252841	nonsynonymous SNV	0.11	0.992	660	0.00198413
PPM1J	1	113253638	113253638	C	T	http://genomemaps.org/?region=1:113253638-113253638	nonsynonymous SNV	0	0.999	619	0.00198413
PPM1J	1	113255625	113255625	A	G	http://genomemaps.org/?region=1:113255625-113255625	nonsynonymous SNV	0	0.999	583	0.00198413
LRIG2	1	113650343	113650343	A	G	http://genomemaps.org/?region=1:113650343-113650343	nonsynonymous SNV	0.02	0.974	559	0.00198413
LRIG2	1	113652985	113652985	G	A	http://genomemaps.org/?region=1:113652985-113652985	stopgain SNV	NA	NA	563	0.00198413
LRIG2	1	113653178	113653178	G	T	http://genomemaps.org/?region=1:113653178-113653178	nonsynonymous SNV	0.01	0.972	604	0.00198413
LRIG2	1	113657142	113657142	C	G	http://genomemaps.org/?region=1:113657142-113657142	nonsynonymous SNV	0	1	593	0.00198413
MAGI3	1	113933923	113933923	G	C	http://genomemaps.org/?region=1:113933923-113933923	nonsynonymous SNV	0.1	0.956	586	0.00198413
MAGI3	1	114165503	114165503	G	A	http://genomemaps.org/?region=1:114165503-114165503	nonsynonymous SNV	0	0.905	592	0.00198413
MAGI3	1	114193691	114193691	G	A	http://genomemaps.org/?region=1:114193691-114193691	nonsynonymous SNV	0.33	1	539	0.00198413
MAGI3	1	114193714	114193714	A	G	http://genomemaps.org/?region=1:114193714-114193714	nonsynonymous SNV	1	0.956	539	0.00198413
MAGI3	1	114196463	114196463	G	A	http://genomemaps.org/?region=1:114196463-114196463	nonsynonymous SNV	0.01	0.068	336	0.00198413
MAGI3	1	114215984	114215984	G	A	http://genomemaps.org/?region=1:114215984-114215984	nonsynonymous SNV	0.01	0.999	556	0.00198413
PHTF1	1	114267452	114267452	T	G	http://genomemaps.org/?region=1:114267452-114267452	nonsynonymous SNV	0.06	0.98	531	0.00198413
PHTF1	1	114300351	114300351	C	G	http://genomemaps.org/?region=1:114300351-114300351	nonsynonymous SNV	0	1	583	0.00198413
RSBN1	1	114319896	114319896	C	G	http://genomemaps.org/?region=1:114319896-114319896	nonsynonymous SNV	0.01	0.956	711	0.00198413
RSBN1	1	114340502	114340502	C	T	http://genomemaps.org/?region=1:114340502-114340502	nonsynonymous SNV	0.02	0.86	857	0.00198413
PTPN22	1	114372222	114372222	T	C	http://genomemaps.org/?region=1:114372222-114372222	nonsynonymous SNV	0.22	1	499	0.00198413
PTPN22	1	114372630	114372630	G	C	http://genomemaps.org/?region=1:114372630-114372630	nonsynonymous SNV	0.02	0.463	474	0.00198413
PTPN22	1	114397571	114397571	C	T	http://genomemaps.org/?region=1:114397571-114397571	nonsynonymous SNV	0.05	0.965	625	0.00198413
PTPN22	1	114401638	114401638	C	T	http://genomemaps.org/?region=1:114401638-114401638	nonsynonymous SNV	0	0.974	609	0.00198413
HIPK1	1	114483031	114483031	C	T	http://genomemaps.org/?region=1:114483031-114483031	nonsynonymous SNV	0	0.787719	718	0.00198413
HIPK1	1	114510390	114510390	A	T	http://genomemaps.org/?region=1:114510390-114510390	nonsynonymous SNV	0	0.953	556	0.00198413
SYT6	1	114680442	114680442	C	A	http://genomemaps.org/?region=1:114680442-114680442	nonsynonymous SNV	0.01	0.97	517	0.00198413
TRIM33	1	114945446	114945446	C	T	http://genomemaps.org/?region=1:114945446-114945446	nonsynonymous SNV	0	0.986	643	0.00198413
DENND2C	1	115141972	115141972	C	T	http://genomemaps.org/?region=1:115141972-115141972	nonsynonymous SNV	0	0.12	486	0.00198413
DENND2C	1	115164659	115164659	G	C	http://genomemaps.org/?region=1:115164659-115164659	nonsynonymous SNV	0	NA	446	0.00198413
DENND2C	1	115168556	115168556	T	C	http://genomemaps.org/?region=1:115168556-115168556	nonsynonymous SNV	0.12	0.987	617	0.00198413
AMPD1	1	115216298	115216298	C	T	http://genomemaps.org/?region=1:115216298-115216298	nonsynonymous SNV	0	0.461	682	0.00198413
AMPD1	1	115217452	115217452	C	T	http://genomemaps.org/?region=1:115217452-115217452	nonsynonymous SNV	0	1	497	0.00198413
AMPD1	1	115222313	115222313	G	A	http://genomemaps.org/?region=1:115222313-115222313	nonsynonymous SNV	0	1	599	0.00198413
AMPD1	1	115223010	115223010	C	T	http://genomemaps.org/?region=1:115223010-115223010	nonsynonymous SNV	0	0.992	313	0.00198413
AMPD1	1	115226973	115226973	C	T	http://genomemaps.org/?region=1:115226973-115226973	nonsynonymous SNV	0	0.97	474	0.00198413
CSDE1	1	115268979	115268979	C	T	http://genomemaps.org/?region=1:115268979-115268979	nonsynonymous SNV	0.12	0.956	715	0.00198413
CSDE1	1	115284267	115284267	C	T	http://genomemaps.org/?region=1:115284267-115284267	nonsynonymous SNV	0	NA	676	0.00198413
SYCP1	1	115399206	115399206	T	A	http://genomemaps.org/?region=1:115399206-115399206	nonsynonymous SNV	0	0.987	440	0.00198413
SYCP1	1	115399208	115399208	T	G	http://genomemaps.org/?region=1:115399208-115399208	nonsynonymous SNV	0	0.973	440	0.00198413
SYCP1	1	115487584	115487584	C	G	http://genomemaps.org/?region=1:115487584-115487584	nonsynonymous SNV	0.02	0.985	608	0.00198413
NGF	1	115829178	115829178	C	T	http://genomemaps.org/?region=1:115829178-115829178	nonsynonymous SNV	0	0.996	511	0.00198413
VANGL1	1	116202342	116202342	C	A	http://genomemaps.org/?region=1:116202342-116202342	nonsynonymous SNV	0.05	0.994	522	0.00198413
VANGL1	1	116206595	116206595	G	A	http://genomemaps.org/?region=1:116206595-116206595	nonsynonymous SNV	0	1	366	0.00198413
VANGL1	1	116226658	116226658	A	C	http://genomemaps.org/?region=1:116226658-116226658	nonsynonymous SNV	0	0.999	519	0.00198413
CASQ2	1	116244016	116244016	T	A	http://genomemaps.org/?region=1:116244016-116244016	nonsynonymous SNV	0	0.728	284	0.00198413
CASQ2	1	116269619	116269619	T	C	http://genomemaps.org/?region=1:116269619-116269619	nonsynonymous SNV	0.01	0.996	484	0.00198413
CASQ2	1	116275561	116275561	G	C	http://genomemaps.org/?region=1:116275561-116275561	nonsynonymous SNV	0	1	612	0.00198413
SLC22A15	1	116609274	116609274	C	T	http://genomemaps.org/?region=1:116609274-116609274	nonsynonymous SNV	0.03	NA	349	0.00198413
IGSF3	1	117122064	117122064	C	T	http://genomemaps.org/?region=1:117122064-117122064	nonsynonymous SNV	0.07	0.989	420	0.00198413
IGSF3	1	117142856	117142856	G	A	http://genomemaps.org/?region=1:117142856-117142856	nonsynonymous SNV	0	0.97	349	0.00198413
IGSF3	1	117150627	117150627	C	T	http://genomemaps.org/?region=1:117150627-117150627	nonsynonymous SNV	0	0.998	558	0.00198413
PTGFRN	1	117487607	117487607	A	G	http://genomemaps.org/?region=1:117487607-117487607	nonsynonymous SNV	0.05	0.97	381	0.00198413
PTGFRN	1	117487667	117487667	T	G	http://genomemaps.org/?region=1:117487667-117487667	nonsynonymous SNV	0	0.995	466	0.00198413
PTGFRN	1	117492062	117492062	C	T	http://genomemaps.org/?region=1:117492062-117492062	nonsynonymous SNV	0	1	289	0.00198413
PTGFRN	1	117527559	117527559	G	A	http://genomemaps.org/?region=1:117527559-117527559	nonsynonymous SNV	0.06	0.98	433	0.00198413
CD101	1	117552675	117552675	G	A	http://genomemaps.org/?region=1:117552675-117552675	nonsynonymous SNV	0.04	0.01	349	0.00198413
CD101	1	117564315	117564315	G	A	http://genomemaps.org/?region=1:117564315-117564315	stopgain SNV	NA	NA	340	0.00198413
CD101	1	117568358	117568358	C	T	http://genomemaps.org/?region=1:117568358-117568358	nonsynonymous SNV	0.6	1	300	0.00198413
TTF2	1	117617717	117617717	C	G	http://genomemaps.org/?region=1:117617717-117617717	nonsynonymous SNV	0.66	0.956	325	0.00198413
TTF2	1	117633217	117633217	G	A	http://genomemaps.org/?region=1:117633217-117633217	nonsynonymous SNV	0	0.839	455	0.00198413
TTF2	1	117638888	117638888	G	C	http://genomemaps.org/?region=1:117638888-117638888	nonsynonymous SNV	0.02	0.712	573	0.00198413
TRIM45	1	117660820	117660820	C	T	http://genomemaps.org/?region=1:117660820-117660820	nonsynonymous SNV	0	1	340	0.00198413
TRIM45	1	117661272	117661272	G	C	http://genomemaps.org/?region=1:117661272-117661272	nonsynonymous SNV	0	1	519	0.00198413
VTCN1	1	117695862	117695862	G	A	http://genomemaps.org/?region=1:117695862-117695862	nonsynonymous SNV	0.01	0.551	548	0.00198413
MAN1A2	1	118065529	118065529	G	T	http://genomemaps.org/?region=1:118065529-118065529	nonsynonymous SNV	0.01	0.883	607	0.00198413
FAM46C	1	118165648	118165648	A	C	http://genomemaps.org/?region=1:118165648-118165648	nonsynonymous SNV	0.05	0.895	472	0.00198413
GDAP2	1	118430343	118430343	G	A	http://genomemaps.org/?region=1:118430343-118430343	nonsynonymous SNV	0.01	0.239	632	0.00198413
GDAP2	1	118461225	118461225	G	A	http://genomemaps.org/?region=1:118461225-118461225	nonsynonymous SNV	0.04	0.051	677	0.00198413
WDR3	1	118496654	118496654	G	A	http://genomemaps.org/?region=1:118496654-118496654	nonsynonymous SNV	0.01	0.824	538	0.00198413
WDR3	1	118499724	118499724	C	G	http://genomemaps.org/?region=1:118499724-118499724	nonsynonymous SNV	0.01	0.992	548	0.00198413
SPAG17	1	118535153	118535153	C	T	http://genomemaps.org/?region=1:118535153-118535153	nonsynonymous SNV	0	0.999	437	0.00198413
SPAG17	1	118582034	118582034	T	C	http://genomemaps.org/?region=1:118582034-118582034	nonsynonymous SNV	0	0.995	503	0.00198413
SPAG17	1	118624259	118624259	A	G	http://genomemaps.org/?region=1:118624259-118624259	nonsynonymous SNV	0.86	0.981	554	0.00198413
SPAG17	1	118657950	118657950	G	A	http://genomemaps.org/?region=1:118657950-118657950	nonsynonymous SNV	0	0.985	289	0.00198413
TBX15	1	119427839	119427839	C	T	http://genomemaps.org/?region=1:119427839-119427839	nonsynonymous SNV	0	0.931	592	0.00198413
TBX15	1	119441722	119441722	G	T	http://genomemaps.org/?region=1:119441722-119441722	nonsynonymous SNV	0	0.98	522	0.00198413
WARS2	1	119683231	119683231	A	C	http://genomemaps.org/?region=1:119683231-119683231	nonsynonymous SNV	0	0.998	383	0.00198413
HAO2	1	119925689	119925689	G	A	http://genomemaps.org/?region=1:119925689-119925689	nonsynonymous SNV	0	0.965	507	0.00198413
HSD3B2	1	119958092	119958092	G	T	http://genomemaps.org/?region=1:119958092-119958092	nonsynonymous SNV	0	0.996	472	0.00198413
HSD3B2	1	119962118	119962118	G	A	http://genomemaps.org/?region=1:119962118-119962118	nonsynonymous SNV	0.01	0.157	391	0.00198413
HSD3B2	1	119962142	119962142	G	A	http://genomemaps.org/?region=1:119962142-119962142	nonsynonymous SNV	0	0.99	272	0.00198413
HSD3B1	1	120057096	120057096	G	A	http://genomemaps.org/?region=1:120057096-120057096	nonsynonymous SNV	0.02	0.407	358	0.00198413
PHGDH	1	120266004	120266004	C	G	http://genomemaps.org/?region=1:120266004-120266004	nonsynonymous SNV	0	1	524	0.00198413
PHGDH	1	120277956	120277956	G	T	http://genomemaps.org/?region=1:120277956-120277956	nonsynonymous SNV	0	1	531	0.00198413
NOTCH2	1	120458845	120458845	G	A	http://genomemaps.org/?region=1:120458845-120458845	nonsynonymous SNV	0	0.267	414	0.00198413
NOTCH2	1	120458982	120458982	C	G	http://genomemaps.org/?region=1:120458982-120458982	nonsynonymous SNV	0.03	0.662	484	0.00198413
NOTCH2	1	120491656	120491656	G	A	http://genomemaps.org/?region=1:120491656-120491656	nonsynonymous SNV	0.03	0.025	414	0.00198413
FAM72B	1	120846071	120846071	A	G	http://genomemaps.org/?region=1:120846071-120846071	nonsynonymous SNV	0.01	0.957	626	0.00198413
PPIAL4G	1	143767629	143767629	C	T	http://genomemaps.org/?region=1:143767629-143767629	nonsynonymous SNV	0.01	0.076	689	0.00198413
PPIAL4G	1	143767784	143767784	A	G	http://genomemaps.org/?region=1:143767784-143767784	nonsynonymous SNV	0	0.067	689	0.00198413
PDE4DIP	1	144866673	144866673	G	A	http://genomemaps.org/?region=1:144866673-144866673	nonsynonymous SNV	0	0.65	597	0.00198413
PDE4DIP	1	144866688	144866688	G	A	http://genomemaps.org/?region=1:144866688-144866688	nonsynonymous SNV	0	0.65	597	0.00198413
PDE4DIP	1	144873903	144873903	G	C	http://genomemaps.org/?region=1:144873903-144873903	nonsynonymous SNV	0	0.549	435	0.00198413
PDE4DIP	1	144879054	144879054	T	C	http://genomemaps.org/?region=1:144879054-144879054	nonsynonymous SNV	0	0.342	309	0.00198413
PDE4DIP	1	144880814	144880814	G	A	http://genomemaps.org/?region=1:144880814-144880814	nonsynonymous SNV	0.01	0.012	576	0.00198413
PDE4DIP	1	144917635	144917635	C	T	http://genomemaps.org/?region=1:144917635-144917635	nonsynonymous SNV	0.04	0.894	519	0.00198413
PDE4DIP	1	144921857	144921857	T	G	http://genomemaps.org/?region=1:144921857-144921857	nonsynonymous SNV	0.01	0.831	534	0.00198413
PDE4DIP	1	144922252	144922252	C	G	http://genomemaps.org/?region=1:144922252-144922252	nonsynonymous SNV	0.02	0.966	439	0.00198413
PDE4DIP	1	144994670	144994670	C	A	http://genomemaps.org/?region=1:144994670-144994670	nonsynonymous SNV	0	0.855	720	0.00198413
TXNIP	1	145440437	145440437	C	T	http://genomemaps.org/?region=1:145440437-145440437	nonsynonymous SNV	0.03	0.021	652	0.00198413
TXNIP	1	145440478	145440478	C	T	http://genomemaps.org/?region=1:145440478-145440478	nonsynonymous SNV	0	1	652	0.00198413
TXNIP	1	145440774	145440774	C	T	http://genomemaps.org/?region=1:145440774-145440774	nonsynonymous SNV	0	0.999	649	0.00198413
POLR3GL	1	145457007	145457007	T	C	http://genomemaps.org/?region=1:145457007-145457007	nonsynonymous SNV	0	0.994	622	0.00198413
RBM8A	1	145508224	145508224	C	T	http://genomemaps.org/?region=1:145508224-145508224	nonsynonymous SNV	0	0.936	486	0.00198413
ITGA10	1	145527693	145527693	G	A	http://genomemaps.org/?region=1:145527693-145527693	nonsynonymous SNV	0	0.92	499	0.00198413
ITGA10	1	145533451	145533451	G	A	http://genomemaps.org/?region=1:145533451-145533451	nonsynonymous SNV	0.07	0.999	654	0.00198413
ITGA10	1	145534137	145534137	C	T	http://genomemaps.org/?region=1:145534137-145534137	nonsynonymous SNV	0	1	509	0.00198413
ANKRD35	1	145558884	145558884	T	C	http://genomemaps.org/?region=1:145558884-145558884	nonsynonymous SNV	0	0.985	454	0.00198413
ANKRD35	1	145560184	145560184	C	A	http://genomemaps.org/?region=1:145560184-145560184	nonsynonymous SNV	0.02	0.999	251	0.00198413
ANKRD35	1	145561169	145561169	A	G	http://genomemaps.org/?region=1:145561169-145561169	nonsynonymous SNV	0.06	0.981	443	0.00198413
ANKRD35	1	145562532	145562532	C	G	http://genomemaps.org/?region=1:145562532-145562532	nonsynonymous SNV	0.06	0.999	243	0.00198413
ANKRD35	1	145562938	145562938	G	A	http://genomemaps.org/?region=1:145562938-145562938	nonsynonymous SNV	0.21	0.956	340	0.00198413
ANKRD35	1	145563014	145563014	G	T	http://genomemaps.org/?region=1:145563014-145563014	nonsynonymous SNV	0	0.999	333	0.00198413
ANKRD35	1	145567084	145567084	A	G	http://genomemaps.org/?region=1:145567084-145567084	nonsynonymous SNV	0	0.98	441	0.00198413
PIAS3	1	145578227	145578227	C	T	http://genomemaps.org/?region=1:145578227-145578227	nonsynonymous SNV	0	0.999	695	0.00198413
PIAS3	1	145580251	145580251	A	T	http://genomemaps.org/?region=1:145580251-145580251	nonsynonymous SNV	0.02	0.852	604	0.00198413
NUDT17	1	145586839	145586839	C	G	http://genomemaps.org/?region=1:145586839-145586839	nonsynonymous SNV	0	0.159	439	0.00198413
NUDT17	1	145587774	145587774	A	C	http://genomemaps.org/?region=1:145587774-145587774	nonsynonymous SNV	0.09	0.998	491	0.00198413
RNF115	1	145688207	145688207	G	A	http://genomemaps.org/?region=1:145688207-145688207	nonsynonymous SNV	0.03	0.892	667	0.00198413
PRKAB2	1	146643601	146643601	G	A	http://genomemaps.org/?region=1:146643601-146643601	nonsynonymous SNV	0	NA	548	0.00198413
CHD1L	1	146757092	146757092	A	C	http://genomemaps.org/?region=1:146757092-146757092	nonsynonymous SNV	0.05	0.296	458	0.00198413
BCL9	1	147090908	147090908	C	T	http://genomemaps.org/?region=1:147090908-147090908	nonsynonymous SNV	NA	0.996	504	0.00198413
BCL9	1	147091651	147091651	G	C	http://genomemaps.org/?region=1:147091651-147091651	nonsynonymous SNV	NA	0.995	562	0.00198413
BCL9	1	147095946	147095946	A	G	http://genomemaps.org/?region=1:147095946-147095946	nonsynonymous SNV	NA	0.968	486	0.00198413
BCL9	1	147096153	147096153	G	A	http://genomemaps.org/?region=1:147096153-147096153	nonsynonymous SNV	NA	0.997	578	0.00198413
GJA8	1	147380694	147380694	C	G	http://genomemaps.org/?region=1:147380694-147380694	nonsynonymous SNV	0	0.943	528	0.00198413
GJA8	1	147380915	147380915	A	G	http://genomemaps.org/?region=1:147380915-147380915	nonsynonymous SNV	0.01	0.974	585	0.00198413
BOLA1	1	149871811	149871811	C	T	http://genomemaps.org/?region=1:149871811-149871811	nonsynonymous SNV	0	1	545	0.00198413
BOLA1	1	149871994	149871994	G	C	http://genomemaps.org/?region=1:149871994-149871994	nonsynonymous SNV	0	0.992	469	0.00198413
MTMR11	1	149902704	149902704	G	A	http://genomemaps.org/?region=1:149902704-149902704	nonsynonymous SNV	0	1	671	0.00198413
MTMR11	1	149907574	149907574	G	A	http://genomemaps.org/?region=1:149907574-149907574	nonsynonymous SNV	0.05	NA	541	0.00198413
OTUD7B	1	149916097	149916097	G	A	http://genomemaps.org/?region=1:149916097-149916097	nonsynonymous SNV	0.05	0.999	545	0.00198413
OTUD7B	1	149916529	149916529	T	C	http://genomemaps.org/?region=1:149916529-149916529	nonsynonymous SNV	0.01	0.043	649	0.00198413
OTUD7B	1	149920916	149920916	C	G	http://genomemaps.org/?region=1:149920916-149920916	nonsynonymous SNV	0.02	0.011	633	0.00198413
PLEKHO1	1	150128275	150128275	A	T	http://genomemaps.org/?region=1:150128275-150128275	nonsynonymous SNV	0.02	0.285	657	0.00198413
CA14	1	150234562	150234562	C	T	http://genomemaps.org/?region=1:150234562-150234562	nonsynonymous SNV	NA	0.988	444	0.00198413
C1orf51	1	150255687	150255687	C	T	http://genomemaps.org/?region=1:150255687-150255687	nonsynonymous SNV	0	0.730483	566	0.00198413
C1orf51	1	150255718	150255718	C	T	http://genomemaps.org/?region=1:150255718-150255718	nonsynonymous SNV	0	0.629998	566	0.00198413
C1orf51	1	150255967	150255967	C	T	http://genomemaps.org/?region=1:150255967-150255967	nonsynonymous SNV	0	0.429	387	0.00198413
PRPF3	1	150318516	150318516	G	C	http://genomemaps.org/?region=1:150318516-150318516	nonsynonymous SNV	0.01	0.157	709	0.00198413
TARS2	1	150471093	150471093	C	T	http://genomemaps.org/?region=1:150471093-150471093	nonsynonymous SNV	0.03	0.045	259	0.00198413
ECM1	1	150485206	150485206	A	G	http://genomemaps.org/?region=1:150485206-150485206	nonsynonymous SNV	0.53	0.972	445	0.00198413
ADAMTSL4	1	150528677	150528677	C	A	http://genomemaps.org/?region=1:150528677-150528677	nonsynonymous SNV	0.16	0.992	560	0.00198413
ADAMTSL4	1	150530955	150530955	G	A	http://genomemaps.org/?region=1:150530955-150530955	nonsynonymous SNV	0	0.924	259	0.00198413
ADAMTSL4	1	150531078	150531078	A	G	http://genomemaps.org/?region=1:150531078-150531078	nonsynonymous SNV	0.01	0.997	522	0.00198413
ADAMTSL4	1	150532625	150532625	C	G	http://genomemaps.org/?region=1:150532625-150532625	nonsynonymous SNV	0.08	1	606	0.00198413
MCL1	1	150549863	150549863	A	G	http://genomemaps.org/?region=1:150549863-150549863	nonsynonymous SNV	0	0.532175	651	0.00198413
MCL1	1	150550768	150550768	G	T	http://genomemaps.org/?region=1:150550768-150550768	nonsynonymous SNV	0.04	0.035	585	0.00198413
GOLPH3L	1	150620897	150620897	C	A	http://genomemaps.org/?region=1:150620897-150620897	nonsynonymous SNV	0	1	660	0.00198413
ARNT	1	150785775	150785775	C	T	http://genomemaps.org/?region=1:150785775-150785775	nonsynonymous SNV	0	0.996	599	0.00198413
SETDB1	1	150933514	150933514	A	T	http://genomemaps.org/?region=1:150933514-150933514	nonsynonymous SNV	0	0.535	543	0.00198413
SETDB1	1	150935095	150935095	A	G	http://genomemaps.org/?region=1:150935095-150935095	nonsynonymous SNV	0	0.852	422	0.00198413
SETDB1	1	150935124	150935124	C	T	http://genomemaps.org/?region=1:150935124-150935124	nonsynonymous SNV	0	0.987	431	0.00198413
CERS2	1	150939612	150939612	T	G	http://genomemaps.org/?region=1:150939612-150939612	nonsynonymous SNV	0	0.305	650	0.00198413
CERS2	1	150940655	150940655	C	T	http://genomemaps.org/?region=1:150940655-150940655	nonsynonymous SNV	0.03	0.072	636	0.00198413
ANXA9	1	150955845	150955845	G	A	http://genomemaps.org/?region=1:150955845-150955845	nonsynonymous SNV	0.98	0.994	507	0.00198413
ANXA9	1	150967128	150967128	G	A	http://genomemaps.org/?region=1:150967128-150967128	nonsynonymous SNV	0.03	0.712	566	0.00198413
GABPB2	1	151063047	151063047	C	T	http://genomemaps.org/?region=1:151063047-151063047	nonsynonymous SNV	0	0.995	482	0.00198413
GABPB2	1	151079590	151079590	G	A	http://genomemaps.org/?region=1:151079590-151079590	nonsynonymous SNV	0.02	0.366	556	0.00198413
SEMA6C	1	151107772	151107772	G	A	http://genomemaps.org/?region=1:151107772-151107772	nonsynonymous SNV	0.02	0.997	405	0.00198413
SEMA6C	1	151108993	151108993	T	G	http://genomemaps.org/?region=1:151108993-151108993	nonsynonymous SNV	0	0.992	648	0.00198413
SEMA6C	1	151110510	151110510	G	A	http://genomemaps.org/?region=1:151110510-151110510	nonsynonymous SNV	0.05	0.001	595	0.00198413
TNFAIP8L2	1	151131252	151131252	G	A	http://genomemaps.org/?region=1:151131252-151131252	nonsynonymous SNV	0.01	0.003	590	0.00198413
TNFAIP8L2	1	151131507	151131507	G	A	http://genomemaps.org/?region=1:151131507-151131507	nonsynonymous SNV	0	0.819	355	0.00198413
LYSMD1	1	151133422	151133422	G	A	http://genomemaps.org/?region=1:151133422-151133422	nonsynonymous SNV	0	0.994	487	0.00198413
VPS72	1	151162597	151162597	T	C	http://genomemaps.org/?region=1:151162597-151162597	nonsynonymous SNV	0	0.999	643	0.00198413
PIP5K1A	1	151212512	151212512	C	A	http://genomemaps.org/?region=1:151212512-151212512	nonsynonymous SNV	0	0.992	601	0.00198413
PSMD4	1	151236423	151236423	C	G	http://genomemaps.org/?region=1:151236423-151236423	nonsynonymous SNV	0	0.997	452	0.00198413
ZNF687	1	151260242	151260242	G	A	http://genomemaps.org/?region=1:151260242-151260242	nonsynonymous SNV	0.02	0.997	595	0.00198413
ZNF687	1	151260245	151260245	C	T	http://genomemaps.org/?region=1:151260245-151260245	nonsynonymous SNV	0.01	0.27	595	0.00198413
ZNF687	1	151260274	151260274	A	C	http://genomemaps.org/?region=1:151260274-151260274	nonsynonymous SNV	0.01	0.293	595	0.00198413
ZNF687	1	151263659	151263659	C	T	http://genomemaps.org/?region=1:151263659-151263659	nonsynonymous SNV	0.01	0.993	597	0.00198413
PI4KB	1	151265933	151265933	G	A	http://genomemaps.org/?region=1:151265933-151265933	nonsynonymous SNV	0	NA	624	0.00198413
PI4KB	1	151266988	151266988	T	C	http://genomemaps.org/?region=1:151266988-151266988	nonsynonymous SNV	0	0.783374	682	0.00198413
PI4KB	1	151274397	151274397	G	A	http://genomemaps.org/?region=1:151274397-151274397	nonsynonymous SNV	0	0.789067	678	0.00198413
RFX5	1	151318757	151318757	C	T	http://genomemaps.org/?region=1:151318757-151318757	nonsynonymous SNV	0	0.899	492	0.00198413
SELENBP1	1	151341500	151341500	G	A	http://genomemaps.org/?region=1:151341500-151341500	nonsynonymous SNV	0	0.999	423	0.00198413
SELENBP1	1	151342004	151342004	G	A	http://genomemaps.org/?region=1:151342004-151342004	nonsynonymous SNV	0.01	0.967	564	0.00198413
CGN	1	151491026	151491026	C	T	http://genomemaps.org/?region=1:151491026-151491026	nonsynonymous SNV	0.04	0.999	349	0.00198413
CGN	1	151491581	151491581	C	T	http://genomemaps.org/?region=1:151491581-151491581	nonsynonymous SNV	0	1	317	0.00198413
CGN	1	151493135	151493135	G	A	http://genomemaps.org/?region=1:151493135-151493135	nonsynonymous SNV	NA	0.98	361	0.00198413
CGN	1	151502487	151502487	C	T	http://genomemaps.org/?region=1:151502487-151502487	nonsynonymous SNV	NA	1	488	0.00198413
CGN	1	151503185	151503185	G	A	http://genomemaps.org/?region=1:151503185-151503185	nonsynonymous SNV	NA	1	478	0.00198413
CGN	1	151509740	151509740	A	G	http://genomemaps.org/?region=1:151509740-151509740	nonsynonymous SNV	NA	0.995	515	0.00198413
SNX27	1	151655838	151655838	G	C	http://genomemaps.org/?region=1:151655838-151655838	nonsynonymous SNV	0.02	0.463	627	0.00198413
CELF3	1	151678324	151678324	C	T	http://genomemaps.org/?region=1:151678324-151678324	nonsynonymous SNV	0	0.999	612	0.00198413
CELF3	1	151679708	151679708	C	T	http://genomemaps.org/?region=1:151679708-151679708	nonsynonymous SNV	0.01	0.514	594	0.00198413
MRPL9	1	151733293	151733293	G	A	http://genomemaps.org/?region=1:151733293-151733293	nonsynonymous SNV	0	0.997	536	0.00198413
MRPL9	1	151734961	151734961	C	T	http://genomemaps.org/?region=1:151734961-151734961	nonsynonymous SNV	0	0.999	496	0.00198413
OAZ3	1	151739220	151739220	C	T	http://genomemaps.org/?region=1:151739220-151739220	nonsynonymous SNV	0	NA	295	0.00198413
OAZ3	1	151742703	151742703	G	A	http://genomemaps.org/?region=1:151742703-151742703	nonsynonymous SNV	0.01	NA	513	0.00198413
LINGO4	1	151774235	151774235	C	T	http://genomemaps.org/?region=1:151774235-151774235	nonsynonymous SNV	0.01	0.019	401	0.00198413
RORC	1	151783805	151783805	G	C	http://genomemaps.org/?region=1:151783805-151783805	nonsynonymous SNV	0.01	0.076	493	0.00198413
RORC	1	151789185	151789185	G	A	http://genomemaps.org/?region=1:151789185-151789185	nonsynonymous SNV	0	1	620	0.00198413
THEM4	1	151867556	151867556	A	G	http://genomemaps.org/?region=1:151867556-151867556	nonsynonymous SNV	0.01	0.009	340	0.00198413
S100A10	1	151955768	151955768	T	C	http://genomemaps.org/?region=1:151955768-151955768	nonsynonymous SNV	0	0.438	525	0.00198413
TCHHL1	1	152060498	152060498	A	G	http://genomemaps.org/?region=1:152060498-152060498	nonsynonymous SNV	0.03	0.997	278	0.00198413
TCHH	1	152079877	152079877	G	A	http://genomemaps.org/?region=1:152079877-152079877	nonsynonymous SNV	NA	0.957	500	0.00198413
RPTN	1	152129405	152129405	A	T	http://genomemaps.org/?region=1:152129405-152129405	nonsynonymous SNV	0	0.02	449	0.00198413
RPTN	1	152129405	152129405	A	C	http://genomemaps.org/?region=1:152129405-152129405	nonsynonymous SNV	0	0.503	449	0.00198413
FLG	1	152287839	152287839	C	A	http://genomemaps.org/?region=1:152287839-152287839	stopgain SNV	NA	NA	409	0.00198413
C1orf68	1	152692676	152692676	T	C	http://genomemaps.org/?region=1:152692676-152692676	nonsynonymous SNV	0	NA	496	0.00198413
IVL	1	152882275	152882275	T	C	http://genomemaps.org/?region=1:152882275-152882275	nonsynonymous SNV	0	0.047	374	0.00198413
IVL	1	152883049	152883049	A	C	http://genomemaps.org/?region=1:152883049-152883049	nonsynonymous SNV	0.05	0.491721	243	0.00198413
LELP1	1	153177265	153177265	G	A	http://genomemaps.org/?region=1:153177265-153177265	nonsynonymous SNV	0	0.535	358	0.00198413
PGLYRP4	1	153303392	153303392	C	T	http://genomemaps.org/?region=1:153303392-153303392	nonsynonymous SNV	0	0.635	417	0.00198413
S100A8	1	153362655	153362655	T	C	http://genomemaps.org/?region=1:153362655-153362655	nonsynonymous SNV	0.02	0.243	313	0.00198413
S100A6	1	153507255	153507255	T	C	http://genomemaps.org/?region=1:153507255-153507255	nonsynonymous SNV	0.05	0.933	485	0.00198413
S100A5	1	153512612	153512612	T	A	http://genomemaps.org/?region=1:153512612-153512612	nonsynonymous SNV	0	0.998	481	0.00198413
S100A16	1	153580105	153580105	G	A	http://genomemaps.org/?region=1:153580105-153580105	nonsynonymous SNV	0.01	0.993	500	0.00198413
NPR1	1	153659131	153659131	G	A	http://genomemaps.org/?region=1:153659131-153659131	nonsynonymous SNV	0	0.889	643	0.00198413
SLC27A3	1	153750707	153750707	G	A	http://genomemaps.org/?region=1:153750707-153750707	nonsynonymous SNV	0.01	0.99	501	0.00198413
SLC27A3	1	153752441	153752441	G	A	http://genomemaps.org/?region=1:153752441-153752441	nonsynonymous SNV	0.03	0.13	259	0.00198413
GATAD2B	1	153789894	153789894	A	G	http://genomemaps.org/?region=1:153789894-153789894	nonsynonymous SNV	0.01	0.013	545	0.00198413
GATAD2B	1	153791385	153791385	T	C	http://genomemaps.org/?region=1:153791385-153791385	nonsynonymous SNV	0.01	0.939	695	0.00198413
DENND4B	1	153905981	153905981	C	T	http://genomemaps.org/?region=1:153905981-153905981	nonsynonymous SNV	0.02	NA	489	0.00198413
DENND4B	1	153905982	153905982	G	A	http://genomemaps.org/?region=1:153905982-153905982	nonsynonymous SNV	0	NA	489	0.00198413
CRTC2	1	153920691	153920691	C	T	http://genomemaps.org/?region=1:153920691-153920691	nonsynonymous SNV	0.01	0.003	581	0.00198413
CRTC2	1	153923810	153923810	C	T	http://genomemaps.org/?region=1:153923810-153923810	nonsynonymous SNV	0	0.651	676	0.00198413
NUP210L	1	153965322	153965322	T	C	http://genomemaps.org/?region=1:153965322-153965322	nonsynonymous SNV	0	0.001	343	0.00198413
NUP210L	1	153973445	153973445	T	C	http://genomemaps.org/?region=1:153973445-153973445	nonsynonymous SNV	0.03	0.969	501	0.00198413
NUP210L	1	153982454	153982454	C	G	http://genomemaps.org/?region=1:153982454-153982454	nonsynonymous SNV	0	0.003	378	0.00198413
NUP210L	1	153998176	153998176	C	T	http://genomemaps.org/?region=1:153998176-153998176	nonsynonymous SNV	0.02	0.868	521	0.00198413
NUP210L	1	154031048	154031048	A	G	http://genomemaps.org/?region=1:154031048-154031048	nonsynonymous SNV	0.01	0.503	509	0.00198413
NUP210L	1	154091244	154091244	T	C	http://genomemaps.org/?region=1:154091244-154091244	nonsynonymous SNV	0.01	0.854	524	0.00198413
NUP210L	1	154110653	154110653	T	C	http://genomemaps.org/?region=1:154110653-154110653	nonsynonymous SNV	0.04	0.853	639	0.00198413
C1orf43	1	154179977	154179977	T	A	http://genomemaps.org/?region=1:154179977-154179977	nonsynonymous SNV	0	0.98	545	0.00198413
C1orf43	1	154184977	154184977	T	C	http://genomemaps.org/?region=1:154184977-154184977	nonsynonymous SNV	0.04	0.997	553	0.00198413
UBAP2L	1	154197681	154197681	C	T	http://genomemaps.org/?region=1:154197681-154197681	nonsynonymous SNV	0.02	0.780839	663	0.00198413
ATP8B2	1	154315390	154315390	G	A	http://genomemaps.org/?region=1:154315390-154315390	nonsynonymous SNV	0.02	0.994	515	0.00198413
CHRNB2	1	154548291	154548291	G	A	http://genomemaps.org/?region=1:154548291-154548291	stopgain SNV	NA	NA	652	0.00198413
ADAR	1	154558784	154558784	A	C	http://genomemaps.org/?region=1:154558784-154558784	nonsynonymous SNV	0.01	0.993	495	0.00198413
PMVK	1	154898917	154898917	G	A	http://genomemaps.org/?region=1:154898917-154898917	nonsynonymous SNV	0.01	0.964	436	0.00198413
PMVK	1	154901525	154901525	A	G	http://genomemaps.org/?region=1:154901525-154901525	nonsynonymous SNV	0.22	0.992	387	0.00198413
PMVK	1	154901594	154901594	C	T	http://genomemaps.org/?region=1:154901594-154901594	nonsynonymous SNV	0	0.998	243	0.00198413
PMVK	1	154904833	154904833	C	A	http://genomemaps.org/?region=1:154904833-154904833	nonsynonymous SNV	0	0.83	410	0.00198413
PBXIP1	1	154918186	154918186	C	T	http://genomemaps.org/?region=1:154918186-154918186	nonsynonymous SNV	0.03	0.999	500	0.00198413
PYGO2	1	154931778	154931778	C	T	http://genomemaps.org/?region=1:154931778-154931778	nonsynonymous SNV	0.04	0.576679	504	0.00198413
PYGO2	1	154932053	154932053	C	T	http://genomemaps.org/?region=1:154932053-154932053	nonsynonymous SNV	0.04	0.433172	607	0.00198413
SHC1	1	154938057	154938057	G	T	http://genomemaps.org/?region=1:154938057-154938057	nonsynonymous SNV	0.01	0.072	534	0.00198413
SHC1	1	154938101	154938101	G	A	http://genomemaps.org/?region=1:154938101-154938101	nonsynonymous SNV	0.01	0.595	521	0.00198413
DCST2	1	154999134	154999134	C	T	http://genomemaps.org/?region=1:154999134-154999134	nonsynonymous SNV	0.01	0.982	371	0.00198413
EFNA4	1	155039225	155039225	G	C	http://genomemaps.org/?region=1:155039225-155039225	nonsynonymous SNV	0.05	0.001	545	0.00198413
EFNA4	1	155039270	155039270	C	T	http://genomemaps.org/?region=1:155039270-155039270	nonsynonymous SNV	0	1	428	0.00198413
EFNA1	1	155103939	155103939	G	C	http://genomemaps.org/?region=1:155103939-155103939	nonsynonymous SNV	0.06	0.974	451	0.00198413
EFNA1	1	155106482	155106482	G	A	http://genomemaps.org/?region=1:155106482-155106482	nonsynonymous SNV	0.01	0.993	498	0.00198413
EFNA1	1	155106482	155106482	G	C	http://genomemaps.org/?region=1:155106482-155106482	nonsynonymous SNV	0	0.985	498	0.00198413
TRIM46	1	155150602	155150602	G	A	http://genomemaps.org/?region=1:155150602-155150602	nonsynonymous SNV	0.01	0.75	554	0.00198413
MUC1	1	155160010	155160010	C	T	http://genomemaps.org/?region=1:155160010-155160010	nonsynonymous SNV	0	0.831	466	0.00198413
MUC1	1	155160698	155160698	A	T	http://genomemaps.org/?region=1:155160698-155160698	nonsynonymous SNV	0	0.839	265	0.00198413
THBS3	1	155170900	155170900	G	T	http://genomemaps.org/?region=1:155170900-155170900	nonsynonymous SNV	0.01	0.205	538	0.00198413
THBS3	1	155176093	155176093	A	C	http://genomemaps.org/?region=1:155176093-155176093	nonsynonymous SNV	0	0.998	619	0.00198413
GBAP1	1	155185404	155185404	G	A	http://genomemaps.org/?region=1:155185404-155185404	nonsynonymous SNV	0.01	NA	599	0.00198413
GBAP1	1	155186732	155186732	G	C	http://genomemaps.org/?region=1:155186732-155186732	nonsynonymous SNV	0.01	NA	587	0.00198413
FAM189B	1	155221590	155221590	G	A	http://genomemaps.org/?region=1:155221590-155221590	nonsynonymous SNV	0	0.999	547	0.00198413
CLK2	1	155240651	155240651	C	A	http://genomemaps.org/?region=1:155240651-155240651	nonsynonymous SNV	0.01	0.724179	643	0.00198413
HCN3	1	155252599	155252599	C	T	http://genomemaps.org/?region=1:155252599-155252599	nonsynonymous SNV	0	0.976	666	0.00198413
HCN3	1	155257114	155257114	G	A	http://genomemaps.org/?region=1:155257114-155257114	nonsynonymous SNV	0	1	637	0.00198413
PKLR	1	155261561	155261561	A	G	http://genomemaps.org/?region=1:155261561-155261561	nonsynonymous SNV	0.01	0.447	514	0.00198413
RUSC1	1	155300258	155300258	G	A	http://genomemaps.org/?region=1:155300258-155300258	nonsynonymous SNV	0.01	0.985	488	0.00198413
ASH1L	1	155317494	155317494	C	T	http://genomemaps.org/?region=1:155317494-155317494	nonsynonymous SNV	0	0.98	647	0.00198413
ASH1L	1	155447818	155447818	T	C	http://genomemaps.org/?region=1:155447818-155447818	nonsynonymous SNV	0	0.944	706	0.00198413
ASH1L	1	155448696	155448696	A	C	http://genomemaps.org/?region=1:155448696-155448696	nonsynonymous SNV	0	0.508	736	0.00198413
ASH1L	1	155448714	155448714	A	G	http://genomemaps.org/?region=1:155448714-155448714	nonsynonymous SNV	0	0.442	736	0.00198413
ASH1L	1	155490964	155490964	A	G	http://genomemaps.org/?region=1:155490964-155490964	nonsynonymous SNV	0	0.01	715	0.00198413
YY1AP1	1	155630526	155630526	A	G	http://genomemaps.org/?region=1:155630526-155630526	nonsynonymous SNV	0	0.989	459	0.00198413
YY1AP1	1	155657982	155657982	G	A	http://genomemaps.org/?region=1:155657982-155657982	nonsynonymous SNV	0	0.417275	422	0.00198413
GON4L	1	155784123	155784123	C	T	http://genomemaps.org/?region=1:155784123-155784123	nonsynonymous SNV	0.05	0.98	321	0.00198413
KIAA0907	1	155884088	155884088	T	G	http://genomemaps.org/?region=1:155884088-155884088	nonsynonymous SNV	0.01	0.912	515	0.00198413
KIAA0907	1	155891234	155891234	T	A	http://genomemaps.org/?region=1:155891234-155891234	nonsynonymous SNV	0	0.042	751	0.00198413
UBQLN4	1	156011387	156011387	G	A	http://genomemaps.org/?region=1:156011387-156011387	nonsynonymous SNV	0	NA	399	0.00198413
RAB25	1	156035702	156035702	T	C	http://genomemaps.org/?region=1:156035702-156035702	nonsynonymous SNV	0.04	0.99	495	0.00198413
RAB25	1	156035733	156035733	G	C	http://genomemaps.org/?region=1:156035733-156035733	nonsynonymous SNV	0	0.997	480	0.00198413
RAB25	1	156035856	156035856	G	A	http://genomemaps.org/?region=1:156035856-156035856	stopgain SNV	NA	NA	493	0.00198413
LMNA	1	156107547	156107547	C	T	http://genomemaps.org/?region=1:156107547-156107547	nonsynonymous SNV	0	0.535372	544	0.00198413
LMNA	1	156108510	156108510	C	T	http://genomemaps.org/?region=1:156108510-156108510	nonsynonymous SNV	0	0.991	601	0.00198413
SEMA4A	1	156142783	156142783	T	C	http://genomemaps.org/?region=1:156142783-156142783	nonsynonymous SNV	0	0.978	471	0.00198413
SLC25A44	1	156170059	156170059	C	T	http://genomemaps.org/?region=1:156170059-156170059	nonsynonymous SNV	0.03	0.993	585	0.00198413
PAQR6	1	156213695	156213695	C	T	http://genomemaps.org/?region=1:156213695-156213695	nonsynonymous SNV	0	0.534956	317	0.00198413
TMEM79	1	156255022	156255022	C	T	http://genomemaps.org/?region=1:156255022-156255022	nonsynonymous SNV	0.04	0.433	369	0.00198413
C1orf85	1	156262905	156262905	A	G	http://genomemaps.org/?region=1:156262905-156262905	nonsynonymous SNV	0.01	0.998	340	0.00198413
C1orf85	1	156264197	156264197	C	T	http://genomemaps.org/?region=1:156264197-156264197	nonsynonymous SNV	0.01	0.995	295	0.00198413
CCT3	1	156303404	156303404	T	C	http://genomemaps.org/?region=1:156303404-156303404	nonsynonymous SNV	0	0.239	581	0.00198413
RHBG	1	156347172	156347172	G	A	http://genomemaps.org/?region=1:156347172-156347172	nonsynonymous SNV	0.01	NA	624	0.00198413
C1orf61	1	156384462	156384462	G	A	http://genomemaps.org/?region=1:156384462-156384462	nonsynonymous SNV	0	0.947	415	0.00198413
IQGAP3	1	156496308	156496308	G	T	http://genomemaps.org/?region=1:156496308-156496308	nonsynonymous SNV	0.01	0.726573	627	0.00198413
IQGAP3	1	156513806	156513806	C	T	http://genomemaps.org/?region=1:156513806-156513806	nonsynonymous SNV	0.01	0.997	575	0.00198413
IQGAP3	1	156514246	156514246	T	C	http://genomemaps.org/?region=1:156514246-156514246	nonsynonymous SNV	0.01	0.996	423	0.00198413
IQGAP3	1	156518478	156518478	G	A	http://genomemaps.org/?region=1:156518478-156518478	nonsynonymous SNV	0.01	0.914	295	0.00198413
IQGAP3	1	156520100	156520100	C	A	http://genomemaps.org/?region=1:156520100-156520100	nonsynonymous SNV	0	0.899	533	0.00198413
BCAN	1	156621251	156621251	C	T	http://genomemaps.org/?region=1:156621251-156621251	nonsynonymous SNV	0.04	0.754	369	0.00198413
BCAN	1	156622525	156622525	C	A	http://genomemaps.org/?region=1:156622525-156622525	nonsynonymous SNV	0	0.535	278	0.00198413
BCAN	1	156626143	156626143	T	C	http://genomemaps.org/?region=1:156626143-156626143	nonsynonymous SNV	0	0.994	552	0.00198413
BCAN	1	156626796	156626796	G	T	http://genomemaps.org/?region=1:156626796-156626796	nonsynonymous SNV	0	1	471	0.00198413
CRABP2	1	156670351	156670351	C	T	http://genomemaps.org/?region=1:156670351-156670351	nonsynonymous SNV	0.02	0.014	470	0.00198413
CRABP2	1	156670736	156670736	C	T	http://genomemaps.org/?region=1:156670736-156670736	nonsynonymous SNV	0	0.991	399	0.00198413
CRABP2	1	156670829	156670829	A	G	http://genomemaps.org/?region=1:156670829-156670829	nonsynonymous SNV	0	0.136	487	0.00198413
ISG20L2	1	156694083	156694083	T	C	http://genomemaps.org/?region=1:156694083-156694083	nonsynonymous SNV	0.01	0.74	560	0.00198413
PRCC	1	156756605	156756605	C	T	http://genomemaps.org/?region=1:156756605-156756605	nonsynonymous SNV	0	0.995	429	0.00198413
INSRR	1	156811545	156811545	G	A	http://genomemaps.org/?region=1:156811545-156811545	nonsynonymous SNV	0	1	579	0.00198413
INSRR	1	156821140	156821140	C	T	http://genomemaps.org/?region=1:156821140-156821140	nonsynonymous SNV	0.01	0.011	595	0.00198413
INSRR	1	156828358	156828358	G	A	http://genomemaps.org/?region=1:156828358-156828358	nonsynonymous SNV	0.04	0	321	0.00198413
NTRK1	1	156836746	156836746	T	C	http://genomemaps.org/?region=1:156836746-156836746	nonsynonymous SNV	0.01	0.738	452	0.00198413
NTRK1	1	156846337	156846337	G	A	http://genomemaps.org/?region=1:156846337-156846337	nonsynonymous SNV	0.01	0.982	539	0.00198413
PEAR1	1	156874544	156874544	A	G	http://genomemaps.org/?region=1:156874544-156874544	nonsynonymous SNV	0	0.968	412	0.00198413
PEAR1	1	156882741	156882741	G	A	http://genomemaps.org/?region=1:156882741-156882741	nonsynonymous SNV	0.01	0	399	0.00198413
ARHGEF11	1	156908225	156908225	C	T	http://genomemaps.org/?region=1:156908225-156908225	nonsynonymous SNV	0	0.995	576	0.00198413
ARHGEF11	1	156909690	156909690	C	T	http://genomemaps.org/?region=1:156909690-156909690	nonsynonymous SNV	0	0.019	492	0.00198413
ETV3L	1	157068595	157068595	G	C	http://genomemaps.org/?region=1:157068595-157068595	nonsynonymous SNV	NA	0.999	443	0.00198413
ETV3L	1	157069138	157069138	C	T	http://genomemaps.org/?region=1:157069138-157069138	nonsynonymous SNV	NA	0.98	363	0.00198413
FCRL4	1	157545384	157545384	T	C	http://genomemaps.org/?region=1:157545384-157545384	nonsynonymous SNV	0	0.998	321	0.00198413
FCRL4	1	157551321	157551321	C	G	http://genomemaps.org/?region=1:157551321-157551321	nonsynonymous SNV	0	0.995	317	0.00198413
FCRL3	1	157670278	157670278	A	T	http://genomemaps.org/?region=1:157670278-157670278	nonsynonymous SNV	0	0.979	300	0.00198413
KIRREL	1	158063551	158063551	C	T	http://genomemaps.org/?region=1:158063551-158063551	nonsynonymous SNV	0.01	0.974	533	0.00198413
KIRREL	1	158064669	158064669	C	T	http://genomemaps.org/?region=1:158064669-158064669	nonsynonymous SNV	0.04	0.059	410	0.00198413
OR10T2	1	158368679	158368679	G	T	http://genomemaps.org/?region=1:158368679-158368679	nonsynonymous SNV	0.02	0.269	376	0.00198413
OR10T2	1	158368739	158368739	T	C	http://genomemaps.org/?region=1:158368739-158368739	nonsynonymous SNV	0.13	0.989	336	0.00198413
OR10K2	1	158390005	158390005	A	G	http://genomemaps.org/?region=1:158390005-158390005	nonsynonymous SNV	0	0.998	313	0.00198413
OR10K2	1	158390380	158390380	A	G	http://genomemaps.org/?region=1:158390380-158390380	nonsynonymous SNV	0	0.302	336	0.00198413
OR10K1	1	158435704	158435704	T	C	http://genomemaps.org/?region=1:158435704-158435704	nonsynonymous SNV	0	0.999	536	0.00198413
OR10K1	1	158436088	158436088	T	C	http://genomemaps.org/?region=1:158436088-158436088	nonsynonymous SNV	1	0.994	516	0.00198413
OR6Y1	1	158517513	158517513	T	C	http://genomemaps.org/?region=1:158517513-158517513	nonsynonymous SNV	0	0.016	493	0.00198413
OR6Y1	1	158517585	158517585	G	A	http://genomemaps.org/?region=1:158517585-158517585	nonsynonymous SNV	0.09	0.995	387	0.00198413
OR10X1	1	158548903	158548903	C	T	http://genomemaps.org/?region=1:158548903-158548903	nonsynonymous SNV	0	0.976	284	0.00198413
SPTA1	1	158589121	158589121	G	A	http://genomemaps.org/?region=1:158589121-158589121	nonsynonymous SNV	0	1	524	0.00198413
SPTA1	1	158590024	158590024	G	A	http://genomemaps.org/?region=1:158590024-158590024	nonsynonymous SNV	0	1	596	0.00198413
SPTA1	1	158592867	158592867	C	T	http://genomemaps.org/?region=1:158592867-158592867	nonsynonymous SNV	0	0.975	562	0.00198413
SPTA1	1	158622275	158622275	C	G	http://genomemaps.org/?region=1:158622275-158622275	nonsynonymous SNV	0	0.993	542	0.00198413
SPTA1	1	158637704	158637704	C	T	http://genomemaps.org/?region=1:158637704-158637704	nonsynonymous SNV	0.01	1	321	0.00198413
SPTA1	1	158639343	158639343	C	T	http://genomemaps.org/?region=1:158639343-158639343	nonsynonymous SNV	0.01	0.979	381	0.00198413
SPTA1	1	158639554	158639554	T	G	http://genomemaps.org/?region=1:158639554-158639554	nonsynonymous SNV	0	0.997	475	0.00198413
SPTA1	1	158655062	158655062	G	A	http://genomemaps.org/?region=1:158655062-158655062	nonsynonymous SNV	0	0.989	527	0.00198413
OR6K2	1	158669968	158669968	T	A	http://genomemaps.org/?region=1:158669968-158669968	nonsynonymous SNV	0	0.954	284	0.00198413
OR6K6	1	158724722	158724722	G	C	http://genomemaps.org/?region=1:158724722-158724722	nonsynonymous SNV	0.01	0.937	340	0.00198413
OR6K6	1	158725194	158725194	T	C	http://genomemaps.org/?region=1:158725194-158725194	nonsynonymous SNV	0	0.999	395	0.00198413
CADM3	1	159169649	159169649	A	G	http://genomemaps.org/?region=1:159169649-159169649	nonsynonymous SNV	0.01	0.999	501	0.00198413
OR10J3	1	159283597	159283597	T	C	http://genomemaps.org/?region=1:159283597-159283597	nonsynonymous SNV	0	0.002	403	0.00198413
OR10J1	1	159410336	159410336	G	A	http://genomemaps.org/?region=1:159410336-159410336	nonsynonymous SNV	0	0	425	0.00198413
OR10J1	1	159410354	159410354	A	T	http://genomemaps.org/?region=1:159410354-159410354	nonsynonymous SNV	0.01	0.998	425	0.00198413
OR10J5	1	159505235	159505235	C	T	http://genomemaps.org/?region=1:159505235-159505235	nonsynonymous SNV	0	1	265	0.00198413
APCS	1	159558001	159558001	T	C	http://genomemaps.org/?region=1:159558001-159558001	nonsynonymous SNV	NA	0.955	415	0.00198413
FCRL6	1	159778958	159778958	G	A	http://genomemaps.org/?region=1:159778958-159778958	nonsynonymous SNV	0	0.998	304	0.00198413
SLAMF8	1	159799688	159799688	G	A	http://genomemaps.org/?region=1:159799688-159799688	nonsynonymous SNV	0.01	0.36	300	0.00198413
SLAMF8	1	159799851	159799851	G	A	http://genomemaps.org/?region=1:159799851-159799851	nonsynonymous SNV	0.23	0.999	475	0.00198413
VSIG8	1	159828546	159828546	G	C	http://genomemaps.org/?region=1:159828546-159828546	nonsynonymous SNV	0.11	0.957	610	0.00198413
CCDC19	1	159842328	159842328	A	G	http://genomemaps.org/?region=1:159842328-159842328	nonsynonymous SNV	0.02	0.998	481	0.00198413
CCDC19	1	159842875	159842875	C	T	http://genomemaps.org/?region=1:159842875-159842875	nonsynonymous SNV	0	1	487	0.00198413
CCDC19	1	159842945	159842945	G	C	http://genomemaps.org/?region=1:159842945-159842945	nonsynonymous SNV	0.04	0.1	462	0.00198413
CCDC19	1	159856388	159856388	C	T	http://genomemaps.org/?region=1:159856388-159856388	nonsynonymous SNV	0	1	415	0.00198413
CCDC19	1	159858233	159858233	A	G	http://genomemaps.org/?region=1:159858233-159858233	nonsynonymous SNV	0	0.838	422	0.00198413
CCDC19	1	159860322	159860322	G	A	http://genomemaps.org/?region=1:159860322-159860322	nonsynonymous SNV	0.02	0.116	295	0.00198413
SLAMF9	1	159921606	159921606	T	C	http://genomemaps.org/?region=1:159921606-159921606	nonsynonymous SNV	0	0.738	295	0.00198413
PIGM	1	160001306	160001306	C	T	http://genomemaps.org/?region=1:160001306-160001306	nonsynonymous SNV	0	1	321	0.00198413
KCNJ10	1	160011671	160011671	G	A	http://genomemaps.org/?region=1:160011671-160011671	nonsynonymous SNV	0	0.988	624	0.00198413
IGSF8	1	160061636	160061636	T	C	http://genomemaps.org/?region=1:160061636-160061636	nonsynonymous SNV	0	0.999	472	0.00198413
IGSF8	1	160063737	160063737	G	A	http://genomemaps.org/?region=1:160063737-160063737	nonsynonymous SNV	0	0.968	451	0.00198413
ATP1A4	1	160123000	160123000	G	A	http://genomemaps.org/?region=1:160123000-160123000	nonsynonymous SNV	0	0.013	355	0.00198413
ATP1A4	1	160129268	160129268	C	G	http://genomemaps.org/?region=1:160129268-160129268	nonsynonymous SNV	0.05	0.548	655	0.00198413
ATP1A4	1	160136456	160136456	G	A	http://genomemaps.org/?region=1:160136456-160136456	nonsynonymous SNV	0.01	0.747	596	0.00198413
ATP1A4	1	160137200	160137200	C	T	http://genomemaps.org/?region=1:160137200-160137200	stopgain SNV	NA	NA	586	0.00198413
ATP1A4	1	160141210	160141210	G	T	http://genomemaps.org/?region=1:160141210-160141210	nonsynonymous SNV	0	0.79	449	0.00198413
ATP1A4	1	160141495	160141495	C	G	http://genomemaps.org/?region=1:160141495-160141495	nonsynonymous SNV	0	1	541	0.00198413
ATP1A4	1	160143453	160143453	C	T	http://genomemaps.org/?region=1:160143453-160143453	nonsynonymous SNV	0	0.99	446	0.00198413
ATP1A4	1	160143962	160143962	G	C	http://genomemaps.org/?region=1:160143962-160143962	nonsynonymous SNV	0	0.992	265	0.00198413
CASQ1	1	160160675	160160675	G	T	http://genomemaps.org/?region=1:160160675-160160675	nonsynonymous SNV	0	0.999	463	0.00198413
CASQ1	1	160160756	160160756	A	G	http://genomemaps.org/?region=1:160160756-160160756	nonsynonymous SNV	0.01	1	457	0.00198413
CASQ1	1	160171138	160171138	A	G	http://genomemaps.org/?region=1:160171138-160171138	nonsynonymous SNV	0.02	0.695	478	0.00198413
COPA	1	160278905	160278905	G	A	http://genomemaps.org/?region=1:160278905-160278905	nonsynonymous SNV	0.01	0.785	503	0.00198413
NCSTN	1	160318829	160318829	G	C	http://genomemaps.org/?region=1:160318829-160318829	nonsynonymous SNV	0.03	0.105	551	0.00198413
VANGL2	1	160389201	160389201	G	T	http://genomemaps.org/?region=1:160389201-160389201	nonsynonymous SNV	0.03	1	507	0.00198413
VANGL2	1	160389323	160389323	C	G	http://genomemaps.org/?region=1:160389323-160389323	nonsynonymous SNV	0.01	0.993	603	0.00198413
CD84	1	160535350	160535350	G	A	http://genomemaps.org/?region=1:160535350-160535350	nonsynonymous SNV	0.01	0.998	284	0.00198413
LY9	1	160793371	160793371	A	C	http://genomemaps.org/?region=1:160793371-160793371	nonsynonymous SNV	0	0.94	272	0.00198413
CD244	1	160801214	160801214	C	A	http://genomemaps.org/?region=1:160801214-160801214	stopgain SNV	NA	NA	278	0.00198413
CD244	1	160801216	160801216	A	G	http://genomemaps.org/?region=1:160801216-160801216	nonsynonymous SNV	0.01	0.569	278	0.00198413
ITLN2	1	160914979	160914979	C	G	http://genomemaps.org/?region=1:160914979-160914979	nonsynonymous SNV	0	0.985	317	0.00198413
ITLN2	1	160917793	160917793	G	A	http://genomemaps.org/?region=1:160917793-160917793	nonsynonymous SNV	0	1	455	0.00198413
ITLN2	1	160920942	160920942	C	T	http://genomemaps.org/?region=1:160920942-160920942	nonsynonymous SNV	0.03	0.192	420	0.00198413
ITLN2	1	160920985	160920985	C	T	http://genomemaps.org/?region=1:160920985-160920985	nonsynonymous SNV	0	0.715	507	0.00198413
TSTD1	1	161007748	161007748	C	T	http://genomemaps.org/?region=1:161007748-161007748	nonsynonymous SNV	0	NA	450	0.00198413
USF1	1	161012652	161012652	G	A	http://genomemaps.org/?region=1:161012652-161012652	nonsynonymous SNV	0.05	0.072	445	0.00198413
ARHGAP30	1	161022551	161022551	C	T	http://genomemaps.org/?region=1:161022551-161022551	nonsynonymous SNV	0.04	0.053	366	0.00198413
PVRL4	1	161042657	161042657	G	A	http://genomemaps.org/?region=1:161042657-161042657	nonsynonymous SNV	0.01	0.999	441	0.00198413
PVRL4	1	161044035	161044035	G	A	http://genomemaps.org/?region=1:161044035-161044035	nonsynonymous SNV	0.01	0.999	551	0.00198413
KLHDC9	1	161068447	161068447	A	G	http://genomemaps.org/?region=1:161068447-161068447	nonsynonymous SNV	0	0.999	452	0.00198413
NIT1	1	161088293	161088293	C	T	http://genomemaps.org/?region=1:161088293-161088293	nonsynonymous SNV	0	NA	313	0.00198413
DEDD	1	161094135	161094135	T	C	http://genomemaps.org/?region=1:161094135-161094135	nonsynonymous SNV	0.02	1	595	0.00198413
USP21	1	161130942	161130942	G	A	http://genomemaps.org/?region=1:161130942-161130942	nonsynonymous SNV	0	0.002	376	0.00198413
USP21	1	161132828	161132828	G	A	http://genomemaps.org/?region=1:161132828-161132828	nonsynonymous SNV	0	0.997	405	0.00198413
PPOX	1	161138933	161138933	C	G	http://genomemaps.org/?region=1:161138933-161138933	nonsynonymous SNV	0.03	0.589	278	0.00198413
B4GALT3	1	161141673	161141673	C	T	http://genomemaps.org/?region=1:161141673-161141673	nonsynonymous SNV	0	0.994	696	0.00198413
B4GALT3	1	161143686	161143686	G	A	http://genomemaps.org/?region=1:161143686-161143686	nonsynonymous SNV	0	0.997	549	0.00198413
ADAMTS4	1	161166023	161166023	C	T	http://genomemaps.org/?region=1:161166023-161166023	nonsynonymous SNV	0.11	0.997	415	0.00198413
ADAMTS4	1	161168389	161168389	C	T	http://genomemaps.org/?region=1:161168389-161168389	nonsynonymous SNV	0	0.92	333	0.00198413
NDUFS2	1	161182149	161182149	G	A	http://genomemaps.org/?region=1:161182149-161182149	nonsynonymous SNV	0	0.998	557	0.00198413
NR1I3	1	161200678	161200678	A	G	http://genomemaps.org/?region=1:161200678-161200678	nonsynonymous SNV	0	0.928	419	0.00198413
NR1I3	1	161201155	161201155	C	T	http://genomemaps.org/?region=1:161201155-161201155	nonsynonymous SNV	0	1	313	0.00198413
HSPA6	1	161496010	161496010	T	G	http://genomemaps.org/?region=1:161496010-161496010	nonsynonymous SNV	NA	0.98	721	0.00198413
HSPA6	1	161496039	161496039	G	C	http://genomemaps.org/?region=1:161496039-161496039	nonsynonymous SNV	NA	0.998	721	0.00198413
FCGR3B	1	161600956	161600956	A	G	http://genomemaps.org/?region=1:161600956-161600956	nonsynonymous SNV	0	NA	272	0.00198413
DUSP12	1	161723013	161723013	T	A	http://genomemaps.org/?region=1:161723013-161723013	nonsynonymous SNV	0	0.999	436	0.00198413
C1orf111	1	162346529	162346529	C	T	http://genomemaps.org/?region=1:162346529-162346529	nonsynonymous SNV	0.01	0.022	476	0.00198413
UAP1	1	162546605	162546605	C	A	http://genomemaps.org/?region=1:162546605-162546605	nonsynonymous SNV	0	0.981	668	0.00198413
HSD17B7	1	162760613	162760613	C	G	http://genomemaps.org/?region=1:162760613-162760613	nonsynonymous SNV	0	0.782	475	0.00198413
HSD17B7	1	162769584	162769584	A	C	http://genomemaps.org/?region=1:162769584-162769584	nonsynonymous SNV	0.01	0.73	409	0.00198413
RGS5	1	163138073	163138073	G	C	http://genomemaps.org/?region=1:163138073-163138073	nonsynonymous SNV	0.34	0.966	496	0.00198413
NUF2	1	163298037	163298037	T	C	http://genomemaps.org/?region=1:163298037-163298037	nonsynonymous SNV	0.03	0.248	481	0.00198413
NUF2	1	163298658	163298658	C	T	http://genomemaps.org/?region=1:163298658-163298658	nonsynonymous SNV	0	1	511	0.00198413
POGK	1	166819372	166819372	G	A	http://genomemaps.org/?region=1:166819372-166819372	nonsynonymous SNV	0.02	0.998	428	0.00198413
ILDR2	1	166892013	166892013	T	C	http://genomemaps.org/?region=1:166892013-166892013	nonsynonymous SNV	0	0.999	449	0.00198413
ILDR2	1	166896403	166896403	G	A	http://genomemaps.org/?region=1:166896403-166896403	nonsynonymous SNV	0	1	603	0.00198413
MAEL	1	166961995	166961995	G	A	http://genomemaps.org/?region=1:166961995-166961995	nonsynonymous SNV	0.06	1	615	0.00198413
GPA33	1	167025050	167025050	G	A	http://genomemaps.org/?region=1:167025050-167025050	nonsynonymous SNV	0.03	0.09	385	0.00198413
DUSP27	1	167095564	167095564	G	T	http://genomemaps.org/?region=1:167095564-167095564	nonsynonymous SNV	0	0.998	517	0.00198413
DUSP27	1	167096926	167096926	A	C	http://genomemaps.org/?region=1:167096926-167096926	nonsynonymous SNV	0.01	0.849	419	0.00198413
DUSP27	1	167097799	167097799	G	A	http://genomemaps.org/?region=1:167097799-167097799	nonsynonymous SNV	0.18	0.996	426	0.00198413
POU2F1	1	167301719	167301719	A	C	http://genomemaps.org/?region=1:167301719-167301719	nonsynonymous SNV	0	0.666243	603	0.00198413
POU2F1	1	167384979	167384979	T	C	http://genomemaps.org/?region=1:167384979-167384979	nonsynonymous SNV	0	0.778	593	0.00198413
CD247	1	167400922	167400922	C	T	http://genomemaps.org/?region=1:167400922-167400922	nonsynonymous SNV	0	0.998	479	0.00198413
RCSD1	1	167654715	167654715	C	G	http://genomemaps.org/?region=1:167654715-167654715	nonsynonymous SNV	0.04	0.861	587	0.00198413
RCSD1	1	167666379	167666379	G	A	http://genomemaps.org/?region=1:167666379-167666379	nonsynonymous SNV	0.03	0.976	343	0.00198413
RCSD1	1	167666481	167666481	T	G	http://genomemaps.org/?region=1:167666481-167666481	nonsynonymous SNV	0.02	0.004	317	0.00198413
ADCY10	1	167803282	167803282	G	C	http://genomemaps.org/?region=1:167803282-167803282	nonsynonymous SNV	0	0.762	295	0.00198413
ADCY10	1	167849416	167849416	C	T	http://genomemaps.org/?region=1:167849416-167849416	nonsynonymous SNV	0.36	0.998	300	0.00198413
DCAF6	1	168035620	168035620	G	T	http://genomemaps.org/?region=1:168035620-168035620	nonsynonymous SNV	0	0.889	638	0.00198413
GPR161	1	168056858	168056858	G	A	http://genomemaps.org/?region=1:168056858-168056858	nonsynonymous SNV	0	0.995	439	0.00198413
SFT2D2	1	168205980	168205980	T	A	http://genomemaps.org/?region=1:168205980-168205980	nonsynonymous SNV	0	0.974	524	0.00198413
XCL2	1	168511331	168511331	C	T	http://genomemaps.org/?region=1:168511331-168511331	nonsynonymous SNV	0.03	0.858	343	0.00198413
DPT	1	168665811	168665811	G	C	http://genomemaps.org/?region=1:168665811-168665811	stopgain SNV	NA	NA	559	0.00198413
DPT	1	168698298	168698298	C	T	http://genomemaps.org/?region=1:168698298-168698298	nonsynonymous SNV	0.01	0.385	585	0.00198413
NME7	1	169138783	169138783	G	A	http://genomemaps.org/?region=1:169138783-169138783	nonsynonymous SNV	0	1	473	0.00198413
BLZF1	1	169347643	169347643	C	T	http://genomemaps.org/?region=1:169347643-169347643	nonsynonymous SNV	0	1	677	0.00198413
BLZF1	1	169347718	169347718	C	T	http://genomemaps.org/?region=1:169347718-169347718	nonsynonymous SNV	0	1	455	0.00198413
BLZF1	1	169347737	169347737	A	G	http://genomemaps.org/?region=1:169347737-169347737	nonsynonymous SNV	0	0.999	503	0.00198413
BLZF1	1	169349822	169349822	C	T	http://genomemaps.org/?region=1:169349822-169349822	nonsynonymous SNV	0	0.994	584	0.00198413
BLZF1	1	169349823	169349823	G	A	http://genomemaps.org/?region=1:169349823-169349823	nonsynonymous SNV	0.01	0.989	584	0.00198413
SLC19A2	1	169439409	169439409	G	A	http://genomemaps.org/?region=1:169439409-169439409	nonsynonymous SNV	0.05	0.128	309	0.00198413
F5	1	169497292	169497292	C	T	http://genomemaps.org/?region=1:169497292-169497292	nonsynonymous SNV	0.02	0.999	534	0.00198413
F5	1	169512319	169512319	G	C	http://genomemaps.org/?region=1:169512319-169512319	nonsynonymous SNV	0.17	0.992	295	0.00198413
F5	1	169555582	169555582	C	T	http://genomemaps.org/?region=1:169555582-169555582	nonsynonymous SNV	0.15	0.98	378	0.00198413
SELP	1	169563989	169563989	G	C	http://genomemaps.org/?region=1:169563989-169563989	nonsynonymous SNV	0	0.989	278	0.00198413
SELE	1	169698389	169698389	C	A	http://genomemaps.org/?region=1:169698389-169698389	nonsynonymous SNV	0	0.999	284	0.00198413
SELE	1	169701060	169701060	T	G	http://genomemaps.org/?region=1:169701060-169701060	nonsynonymous SNV	0.01	0.95	410	0.00198413
METTL18	1	169762474	169762474	T	A	http://genomemaps.org/?region=1:169762474-169762474	nonsynonymous SNV	0.04	0.024	313	0.00198413
METTL18	1	169762828	169762828	A	C	http://genomemaps.org/?region=1:169762828-169762828	nonsynonymous SNV	0	0.998	407	0.00198413
C1orf112	1	169772353	169772353	A	G	http://genomemaps.org/?region=1:169772353-169772353	nonsynonymous SNV	0.02	0.998	488	0.00198413
C1orf112	1	169773220	169773220	G	A	http://genomemaps.org/?region=1:169773220-169773220	nonsynonymous SNV	0	0.99	469	0.00198413
C1orf112	1	169776967	169776967	A	C	http://genomemaps.org/?region=1:169776967-169776967	nonsynonymous SNV	0.03	0.966	436	0.00198413
KIFAP3	1	169985749	169985749	A	G	http://genomemaps.org/?region=1:169985749-169985749	nonsynonymous SNV	0.01	0.485	614	0.00198413
METTL11B	1	170115285	170115285	C	T	http://genomemaps.org/?region=1:170115285-170115285	nonsynonymous SNV	0	NA	673	0.00198413
METTL11B	1	170115286	170115286	G	T	http://genomemaps.org/?region=1:170115286-170115286	nonsynonymous SNV	0	NA	673	0.00198413
METTL11B	1	170115300	170115300	G	C	http://genomemaps.org/?region=1:170115300-170115300	nonsynonymous SNV	0	NA	673	0.00198413
METTL11B	1	170136672	170136672	G	T	http://genomemaps.org/?region=1:170136672-170136672	nonsynonymous SNV	0.02	NA	491	0.00198413
GORAB	1	170513886	170513886	A	T	http://genomemaps.org/?region=1:170513886-170513886	nonsynonymous SNV	0	0.997	571	0.00198413
GORAB	1	170513982	170513982	G	T	http://genomemaps.org/?region=1:170513982-170513982	nonsynonymous SNV	0	0.993	369	0.00198413
PRRX1	1	170695472	170695472	C	G	http://genomemaps.org/?region=1:170695472-170695472	nonsynonymous SNV	0.02	0.956	519	0.00198413
PRRX1	1	170705313	170705313	C	T	http://genomemaps.org/?region=1:170705313-170705313	nonsynonymous SNV	0.02	0.994	731	0.00198413
MROH9	1	170961360	170961360	G	A	http://genomemaps.org/?region=1:170961360-170961360	nonsynonymous SNV	0.01	0.899	363	0.00198413
FMO3	1	171072944	171072944	A	G	http://genomemaps.org/?region=1:171072944-171072944	nonsynonymous SNV	0	1	449	0.00198413
FMO3	1	171076913	171076913	T	C	http://genomemaps.org/?region=1:171076913-171076913	nonsynonymous SNV	0	1	431	0.00198413
FMO6P	1	171112488	171112488	T	C	http://genomemaps.org/?region=1:171112488-171112488	nonsynonymous SNV	0	NA	425	0.00198413
FMO6P	1	171118757	171118757	A	G	http://genomemaps.org/?region=1:171118757-171118757	nonsynonymous SNV	0.02	NA	444	0.00198413
FMO2	1	171154976	171154976	A	G	http://genomemaps.org/?region=1:171154976-171154976	nonsynonymous SNV	0	0.992	474	0.00198413
FMO2	1	171173044	171173044	G	A	http://genomemaps.org/?region=1:171173044-171173044	nonsynonymous SNV	0	1	425	0.00198413
FMO2	1	171173089	171173089	G	A	http://genomemaps.org/?region=1:171173089-171173089	nonsynonymous SNV	0	0.993	340	0.00198413
FMO2	1	171174434	171174434	C	T	http://genomemaps.org/?region=1:171174434-171174434	nonsynonymous SNV	0.03	0.244	284	0.00198413
FMO1	1	171244627	171244627	T	C	http://genomemaps.org/?region=1:171244627-171244627	nonsynonymous SNV	0	0.722	374	0.00198413
FMO1	1	171251296	171251296	C	T	http://genomemaps.org/?region=1:171251296-171251296	nonsynonymous SNV	0	0.999	420	0.00198413
FMO4	1	171310662	171310662	A	T	http://genomemaps.org/?region=1:171310662-171310662	nonsynonymous SNV	0	0.999	429	0.00198413
PRRC2C	1	171481315	171481315	T	A	http://genomemaps.org/?region=1:171481315-171481315	nonsynonymous SNV	0	NA	538	0.00198413
PRRC2C	1	171492576	171492576	G	A	http://genomemaps.org/?region=1:171492576-171492576	nonsynonymous SNV	0.02	NA	579	0.00198413
PRRC2C	1	171505321	171505321	A	G	http://genomemaps.org/?region=1:171505321-171505321	nonsynonymous SNV	0	NA	561	0.00198413
PRRC2C	1	171509510	171509510	C	T	http://genomemaps.org/?region=1:171509510-171509510	nonsynonymous SNV	0	NA	432	0.00198413
PRRC2C	1	171510225	171510225	G	T	http://genomemaps.org/?region=1:171510225-171510225	nonsynonymous SNV	0	NA	488	0.00198413
PRRC2C	1	171511356	171511356	G	A	http://genomemaps.org/?region=1:171511356-171511356	nonsynonymous SNV	0.01	NA	584	0.00198413
PRRC2C	1	171527237	171527237	A	G	http://genomemaps.org/?region=1:171527237-171527237	nonsynonymous SNV	0.03	NA	471	0.00198413
PRRC2C	1	171535478	171535478	C	T	http://genomemaps.org/?region=1:171535478-171535478	nonsynonymous SNV	0.01	NA	613	0.00198413
PRRC2C	1	171553652	171553652	G	A	http://genomemaps.org/?region=1:171553652-171553652	nonsynonymous SNV	0	NA	678	0.00198413
MYOC	1	171605153	171605153	A	T	http://genomemaps.org/?region=1:171605153-171605153	nonsynonymous SNV	0	1	485	0.00198413
MYOC	1	171605172	171605172	G	A	http://genomemaps.org/?region=1:171605172-171605172	nonsynonymous SNV	0	0.998	485	0.00198413
METTL13	1	171751184	171751184	A	G	http://genomemaps.org/?region=1:171751184-171751184	nonsynonymous SNV	0.04	0.209	514	0.00198413
METTL13	1	171757064	171757064	C	T	http://genomemaps.org/?region=1:171757064-171757064	nonsynonymous SNV	0.71	0.997	361	0.00198413
DNM3	1	171956844	171956844	A	T	http://genomemaps.org/?region=1:171956844-171956844	nonsynonymous SNV	0	NA	595	0.00198413
DNM3	1	172001595	172001595	G	T	http://genomemaps.org/?region=1:172001595-172001595	nonsynonymous SNV	0	NA	432	0.00198413
PIGC	1	172411455	172411455	A	G	http://genomemaps.org/?region=1:172411455-172411455	nonsynonymous SNV	0.03	0	491	0.00198413
SUCO	1	172502562	172502562	A	G	http://genomemaps.org/?region=1:172502562-172502562	nonsynonymous SNV	0.03	NA	590	0.00198413
SUCO	1	172558093	172558093	A	C	http://genomemaps.org/?region=1:172558093-172558093	nonsynonymous SNV	0.02	0.588	550	0.00198413
SUCO	1	172558108	172558108	A	G	http://genomemaps.org/?region=1:172558108-172558108	nonsynonymous SNV	0.03	0	550	0.00198413
SUCO	1	172558454	172558454	C	T	http://genomemaps.org/?region=1:172558454-172558454	nonsynonymous SNV	0	0.986	528	0.00198413
SUCO	1	172579083	172579083	T	C	http://genomemaps.org/?region=1:172579083-172579083	nonsynonymous SNV	0.1	0.966	593	0.00198413
PRDX6	1	173456905	173456905	T	C	http://genomemaps.org/?region=1:173456905-173456905	nonsynonymous SNV	0	0.334	487	0.00198413
ANKRD45	1	173594022	173594022	C	T	http://genomemaps.org/?region=1:173594022-173594022	nonsynonymous SNV	0.01	0.985	358	0.00198413
ANKRD45	1	173628546	173628546	T	A	http://genomemaps.org/?region=1:173628546-173628546	nonsynonymous SNV	0	0.561341	399	0.00198413
KLHL20	1	173743488	173743488	G	A	http://genomemaps.org/?region=1:173743488-173743488	nonsynonymous SNV	0.04	0.001	586	0.00198413
KLHL20	1	173744821	173744821	T	C	http://genomemaps.org/?region=1:173744821-173744821	nonsynonymous SNV	0	1	479	0.00198413
CENPL	1	173772147	173772147	C	A	http://genomemaps.org/?region=1:173772147-173772147	nonsynonymous SNV	0.04	0.85	615	0.00198413
CENPL	1	173772147	173772147	C	T	http://genomemaps.org/?region=1:173772147-173772147	nonsynonymous SNV	0.03	0.906	615	0.00198413
DARS2	1	173802542	173802542	G	A	http://genomemaps.org/?region=1:173802542-173802542	nonsynonymous SNV	0	1	566	0.00198413
DARS2	1	173806163	173806163	T	C	http://genomemaps.org/?region=1:173806163-173806163	nonsynonymous SNV	0	0.994	636	0.00198413
DARS2	1	173819514	173819514	T	C	http://genomemaps.org/?region=1:173819514-173819514	nonsynonymous SNV	0.02	0.03	403	0.00198413
SERPINC1	1	173873176	173873176	C	A	http://genomemaps.org/?region=1:173873176-173873176	nonsynonymous SNV	0	0.928	504	0.00198413
RC3H1	1	173912646	173912646	C	A	http://genomemaps.org/?region=1:173912646-173912646	nonsynonymous SNV	0.02	0.474	690	0.00198413
RC3H1	1	173921149	173921149	A	C	http://genomemaps.org/?region=1:173921149-173921149	nonsynonymous SNV	0.01	0.025	691	0.00198413
RC3H1	1	173931188	173931188	C	A	http://genomemaps.org/?region=1:173931188-173931188	nonsynonymous SNV	0	0.998	565	0.00198413
RABGAP1L	1	174188332	174188332	T	G	http://genomemaps.org/?region=1:174188332-174188332	nonsynonymous SNV	0.02	0.088	526	0.00198413
RABGAP1L	1	174190170	174190170	G	A	http://genomemaps.org/?region=1:174190170-174190170	nonsynonymous SNV	0.05	0.042	526	0.00198413
RABGAP1L	1	174219724	174219724	A	G	http://genomemaps.org/?region=1:174219724-174219724	nonsynonymous SNV	0.03	0.002	616	0.00198413
GPR52	1	174418312	174418312	C	T	http://genomemaps.org/?region=1:174418312-174418312	nonsynonymous SNV	0	0.986	591	0.00198413
MRPS14	1	174987601	174987601	G	A	http://genomemaps.org/?region=1:174987601-174987601	nonsynonymous SNV	NA	0.993	393	0.00198413
TNN	1	175052942	175052942	G	A	http://genomemaps.org/?region=1:175052942-175052942	nonsynonymous SNV	0	0.984	473	0.00198413
TNN	1	175066595	175066595	A	G	http://genomemaps.org/?region=1:175066595-175066595	nonsynonymous SNV	0.19	0.998	385	0.00198413
TNN	1	175087790	175087790	A	G	http://genomemaps.org/?region=1:175087790-175087790	nonsynonymous SNV	0	1	479	0.00198413
TNN	1	175092637	175092637	C	T	http://genomemaps.org/?region=1:175092637-175092637	nonsynonymous SNV	0.12	1	399	0.00198413
TNR	1	175293629	175293629	G	A	http://genomemaps.org/?region=1:175293629-175293629	nonsynonymous SNV	0	1	569	0.00198413
TNR	1	175365862	175365862	G	A	http://genomemaps.org/?region=1:175365862-175365862	nonsynonymous SNV	0	0.948	754	0.00198413
TNR	1	175375355	175375355	T	C	http://genomemaps.org/?region=1:175375355-175375355	nonsynonymous SNV	0.03	0.937	448	0.00198413
PAPPA2	1	176563812	176563812	C	T	http://genomemaps.org/?region=1:176563812-176563812	nonsynonymous SNV	0.01	1	378	0.00198413
PAPPA2	1	176659510	176659510	C	T	http://genomemaps.org/?region=1:176659510-176659510	nonsynonymous SNV	0	0.999	455	0.00198413
PAPPA2	1	176708877	176708877	G	A	http://genomemaps.org/?region=1:176708877-176708877	nonsynonymous SNV	0.04	0	371	0.00198413
ASTN1	1	176999962	176999962	C	T	http://genomemaps.org/?region=1:176999962-176999962	nonsynonymous SNV	0.01	0.997	569	0.00198413
ASTN1	1	177133604	177133604	A	G	http://genomemaps.org/?region=1:177133604-177133604	nonsynonymous SNV	0	0.891	737	0.00198413
FAM5B	1	177225182	177225182	C	T	http://genomemaps.org/?region=1:177225182-177225182	stopgain SNV	NA	NA	565	0.00198413
FAM5B	1	177245496	177245496	T	C	http://genomemaps.org/?region=1:177245496-177245496	nonsynonymous SNV	0	0.662	558	0.00198413
SEC16B	1	177899689	177899689	C	A	http://genomemaps.org/?region=1:177899689-177899689	nonsynonymous SNV	0	NA	471	0.00198413
SEC16B	1	177899699	177899699	T	C	http://genomemaps.org/?region=1:177899699-177899699	nonsynonymous SNV	0	NA	471	0.00198413
SEC16B	1	177911150	177911150	C	T	http://genomemaps.org/?region=1:177911150-177911150	nonsynonymous SNV	0	NA	521	0.00198413
SEC16B	1	177913757	177913757	G	A	http://genomemaps.org/?region=1:177913757-177913757	nonsynonymous SNV	0	NA	525	0.00198413
SEC16B	1	177921050	177921050	G	T	http://genomemaps.org/?region=1:177921050-177921050	nonsynonymous SNV	0	NA	500	0.00198413
SEC16B	1	177930833	177930833	G	A	http://genomemaps.org/?region=1:177930833-177930833	nonsynonymous SNV	0.01	NA	451	0.00198413
RASAL2	1	178412258	178412258	A	G	http://genomemaps.org/?region=1:178412258-178412258	nonsynonymous SNV	0	0.866	693	0.00198413
RASAL2	1	178427446	178427446	G	A	http://genomemaps.org/?region=1:178427446-178427446	nonsynonymous SNV	0.01	0.215	505	0.00198413
RASAL2	1	178435213	178435213	A	C	http://genomemaps.org/?region=1:178435213-178435213	nonsynonymous SNV	0	0.998	623	0.00198413
RASAL2	1	178436488	178436488	G	A	http://genomemaps.org/?region=1:178436488-178436488	nonsynonymous SNV	0	0.963	649	0.00198413
FAM20B	1	179019478	179019478	G	C	http://genomemaps.org/?region=1:179019478-179019478	nonsynonymous SNV	0.05	0.033	531	0.00198413
ABL2	1	179089370	179089370	C	T	http://genomemaps.org/?region=1:179089370-179089370	nonsynonymous SNV	0	0.024	621	0.00198413
AXDND1	1	179338046	179338046	C	T	http://genomemaps.org/?region=1:179338046-179338046	nonsynonymous SNV	0.03	0.011	441	0.00198413
AXDND1	1	179352648	179352648	T	A	http://genomemaps.org/?region=1:179352648-179352648	nonsynonymous SNV	0	0.991	443	0.00198413
AXDND1	1	179363143	179363143	G	T	http://genomemaps.org/?region=1:179363143-179363143	nonsynonymous SNV	0	0.993	535	0.00198413
AXDND1	1	179380331	179380331	A	C	http://genomemaps.org/?region=1:179380331-179380331	nonsynonymous SNV	0	0.995	482	0.00198413
NPHS2	1	179521785	179521785	G	A	http://genomemaps.org/?region=1:179521785-179521785	nonsynonymous SNV	0.02	0.944	363	0.00198413
NPHS2	1	179523615	179523615	C	G	http://genomemaps.org/?region=1:179523615-179523615	nonsynonymous SNV	0	0.998	545	0.00198413
TDRD5	1	179604904	179604904	G	C	http://genomemaps.org/?region=1:179604904-179604904	nonsynonymous SNV	0.01	0.997	343	0.00198413
FAM163A	1	179783167	179783167	G	T	http://genomemaps.org/?region=1:179783167-179783167	nonsynonymous SNV	0.03	0.793	587	0.00198413
TOR1AIP1	1	179887003	179887003	G	T	http://genomemaps.org/?region=1:179887003-179887003	nonsynonymous SNV	0.02	0.919	358	0.00198413
CEP350	1	179989230	179989230	A	G	http://genomemaps.org/?region=1:179989230-179989230	nonsynonymous SNV	0.01	NA	487	0.00198413
CEP350	1	179989691	179989691	C	A	http://genomemaps.org/?region=1:179989691-179989691	nonsynonymous SNV	0.04	NA	647	0.00198413
CEP350	1	180047628	180047628	C	T	http://genomemaps.org/?region=1:180047628-180047628	nonsynonymous SNV	0.01	NA	349	0.00198413
QSOX1	1	180145092	180145092	C	T	http://genomemaps.org/?region=1:180145092-180145092	nonsynonymous SNV	0	1	433	0.00198413
LHX4	1	180243702	180243702	T	G	http://genomemaps.org/?region=1:180243702-180243702	nonsynonymous SNV	0.02	0.997	535	0.00198413
KIAA1614	1	180910402	180910402	C	T	http://genomemaps.org/?region=1:180910402-180910402	nonsynonymous SNV	0.01	0.995	325	0.00198413
KIAA1614	1	180914480	180914480	A	G	http://genomemaps.org/?region=1:180914480-180914480	nonsynonymous SNV	0.02	0.981	423	0.00198413
CACNA1E	1	181687234	181687234	G	A	http://genomemaps.org/?region=1:181687234-181687234	nonsynonymous SNV	0	NA	626	0.00198413
CACNA1E	1	181767498	181767498	G	A	http://genomemaps.org/?region=1:181767498-181767498	nonsynonymous SNV	0	NA	443	0.00198413
GLUL	1	182353576	182353576	A	C	http://genomemaps.org/?region=1:182353576-182353576	nonsynonymous SNV	0.04	0.206	417	0.00198413
GLUL	1	182353610	182353610	A	G	http://genomemaps.org/?region=1:182353610-182353610	nonsynonymous SNV	0	0.999	476	0.00198413
TEDDM1	1	182369033	182369033	C	G	http://genomemaps.org/?region=1:182369033-182369033	nonsynonymous SNV	0.35	0.998	449	0.00198413
RGS16	1	182569558	182569558	G	A	http://genomemaps.org/?region=1:182569558-182569558	nonsynonymous SNV	0.16	0.983	502	0.00198413
RGS16	1	182571193	182571193	C	T	http://genomemaps.org/?region=1:182571193-182571193	nonsynonymous SNV	0	0.999	593	0.00198413
NPL	1	182763556	182763556	C	T	http://genomemaps.org/?region=1:182763556-182763556	nonsynonymous SNV	0	1	517	0.00198413
NPL	1	182781313	182781313	G	A	http://genomemaps.org/?region=1:182781313-182781313	nonsynonymous SNV	0	0.438	534	0.00198413
DHX9	1	182856564	182856564	T	A	http://genomemaps.org/?region=1:182856564-182856564	nonsynonymous SNV	0	0.579503	455	0.00198413
SHCBP1L	1	182874667	182874667	T	G	http://genomemaps.org/?region=1:182874667-182874667	nonsynonymous SNV	0.02	0.565	593	0.00198413
SHCBP1L	1	182909479	182909479	G	A	http://genomemaps.org/?region=1:182909479-182909479	nonsynonymous SNV	0.05	0.251	444	0.00198413
LAMC1	1	183079691	183079691	A	G	http://genomemaps.org/?region=1:183079691-183079691	nonsynonymous SNV	0.41	0.984	483	0.00198413
LAMC1	1	183093925	183093925	A	G	http://genomemaps.org/?region=1:183093925-183093925	nonsynonymous SNV	0.01	0.999	515	0.00198413
LAMC1	1	183093943	183093943	A	G	http://genomemaps.org/?region=1:183093943-183093943	nonsynonymous SNV	0.15	0.989	502	0.00198413
LAMC2	1	183184648	183184648	G	A	http://genomemaps.org/?region=1:183184648-183184648	nonsynonymous SNV	0	0.999	522	0.00198413
LAMC2	1	183184650	183184650	G	C	http://genomemaps.org/?region=1:183184650-183184650	nonsynonymous SNV	0.03	0	522	0.00198413
LAMC2	1	183192273	183192273	A	G	http://genomemaps.org/?region=1:183192273-183192273	nonsynonymous SNV	0.02	0.974	605	0.00198413
LAMC2	1	183196802	183196802	G	A	http://genomemaps.org/?region=1:183196802-183196802	nonsynonymous SNV	0.02	0.944	449	0.00198413
SMG7	1	183485030	183485030	A	G	http://genomemaps.org/?region=1:183485030-183485030	nonsynonymous SNV	0	0.995	695	0.00198413
SMG7	1	183513542	183513542	C	A	http://genomemaps.org/?region=1:183513542-183513542	nonsynonymous SNV	0	0.881	654	0.00198413
SMG7	1	183514139	183514139	G	A	http://genomemaps.org/?region=1:183514139-183514139	nonsynonymous SNV	0	0.968	748	0.00198413
NCF2	1	183534878	183534878	G	T	http://genomemaps.org/?region=1:183534878-183534878	nonsynonymous SNV	0	0.999	343	0.00198413
APOBEC4	1	183617517	183617517	A	G	http://genomemaps.org/?region=1:183617517-183617517	nonsynonymous SNV	NA	0.989	528	0.00198413
COLGALT2	1	183914627	183914627	G	A	http://genomemaps.org/?region=1:183914627-183914627	nonsynonymous SNV	0	0.895	512	0.00198413
COLGALT2	1	183938447	183938447	G	A	http://genomemaps.org/?region=1:183938447-183938447	nonsynonymous SNV	0.05	0.45	625	0.00198413
COLGALT2	1	183938552	183938552	C	G	http://genomemaps.org/?region=1:183938552-183938552	nonsynonymous SNV	0	0.735359	429	0.00198413
COLGALT2	1	183944259	183944259	G	A	http://genomemaps.org/?region=1:183944259-183944259	nonsynonymous SNV	0	0.98	627	0.00198413
EDEM3	1	184686068	184686068	C	T	http://genomemaps.org/?region=1:184686068-184686068	nonsynonymous SNV	0	0.999	697	0.00198413
FAM129A	1	184777266	184777266	C	T	http://genomemaps.org/?region=1:184777266-184777266	nonsynonymous SNV	0	0.999	493	0.00198413
FAM129A	1	184792363	184792363	G	A	http://genomemaps.org/?region=1:184792363-184792363	nonsynonymous SNV	0.07	0.998	569	0.00198413
FAM129A	1	184868312	184868312	C	G	http://genomemaps.org/?region=1:184868312-184868312	nonsynonymous SNV	0	0.952	407	0.00198413
RNF2	1	185056714	185056714	C	T	http://genomemaps.org/?region=1:185056714-185056714	nonsynonymous SNV	0.02	0	531	0.00198413
TRMT1L	1	185109349	185109349	T	C	http://genomemaps.org/?region=1:185109349-185109349	nonsynonymous SNV	0.15	0.999	662	0.00198413
TRMT1L	1	185113038	185113038	C	G	http://genomemaps.org/?region=1:185113038-185113038	nonsynonymous SNV	0	1	637	0.00198413
SWT1	1	185151148	185151148	G	A	http://genomemaps.org/?region=1:185151148-185151148	nonsynonymous SNV	0.14	0.98	567	0.00198413
SWT1	1	185259907	185259907	G	A	http://genomemaps.org/?region=1:185259907-185259907	nonsynonymous SNV	0	0.988	381	0.00198413
HMCN1	1	185959505	185959505	G	A	http://genomemaps.org/?region=1:185959505-185959505	nonsynonymous SNV	0.05	0.758	498	0.00198413
HMCN1	1	185963991	185963991	G	T	http://genomemaps.org/?region=1:185963991-185963991	nonsynonymous SNV	0.05	0.288	461	0.00198413
HMCN1	1	185972969	185972969	G	A	http://genomemaps.org/?region=1:185972969-185972969	nonsynonymous SNV	0.15	0.989	508	0.00198413
HMCN1	1	185988684	185988684	A	G	http://genomemaps.org/?region=1:185988684-185988684	nonsynonymous SNV	0.23	0.976	488	0.00198413
HMCN1	1	186010184	186010184	C	A	http://genomemaps.org/?region=1:186010184-186010184	nonsynonymous SNV	0.85	0.989	412	0.00198413
HMCN1	1	186014876	186014876	G	A	http://genomemaps.org/?region=1:186014876-186014876	nonsynonymous SNV	0.01	0.16	346	0.00198413
HMCN1	1	186024710	186024710	C	A	http://genomemaps.org/?region=1:186024710-186024710	nonsynonymous SNV	0.03	0.015	333	0.00198413
HMCN1	1	186024800	186024800	G	A	http://genomemaps.org/?region=1:186024800-186024800	nonsynonymous SNV	0.03	0.952	540	0.00198413
HMCN1	1	186034508	186034508	T	C	http://genomemaps.org/?region=1:186034508-186034508	nonsynonymous SNV	0.02	0.285	426	0.00198413
HMCN1	1	186062733	186062733	G	T	http://genomemaps.org/?region=1:186062733-186062733	nonsynonymous SNV	0	1	561	0.00198413
HMCN1	1	186072648	186072648	G	A	http://genomemaps.org/?region=1:186072648-186072648	nonsynonymous SNV	0.05	0.97	550	0.00198413
HMCN1	1	186088994	186088994	G	A	http://genomemaps.org/?region=1:186088994-186088994	nonsynonymous SNV	0.03	0.889	540	0.00198413
HMCN1	1	186105911	186105911	G	A	http://genomemaps.org/?region=1:186105911-186105911	nonsynonymous SNV	0.01	0.998	403	0.00198413
HMCN1	1	186120810	186120810	C	T	http://genomemaps.org/?region=1:186120810-186120810	nonsynonymous SNV	0.12	0.993	648	0.00198413
HMCN1	1	186147625	186147625	T	C	http://genomemaps.org/?region=1:186147625-186147625	nonsynonymous SNV	NA	1	620	0.00198413
PRG4	1	186266014	186266014	T	C	http://genomemaps.org/?region=1:186266014-186266014	nonsynonymous SNV	0	0.999	369	0.00198413
PRG4	1	186266059	186266059	G	A	http://genomemaps.org/?region=1:186266059-186266059	nonsynonymous SNV	0.02	0.417	445	0.00198413
PRG4	1	186282015	186282015	C	G	http://genomemaps.org/?region=1:186282015-186282015	nonsynonymous SNV	0.01	0.540336	507	0.00198413
PRG4	1	186282822	186282822	A	G	http://genomemaps.org/?region=1:186282822-186282822	nonsynonymous SNV	0	0.705172	428	0.00198413
TPR	1	186303528	186303528	G	C	http://genomemaps.org/?region=1:186303528-186303528	nonsynonymous SNV	0.02	0.760481	678	0.00198413
TPR	1	186329005	186329005	G	A	http://genomemaps.org/?region=1:186329005-186329005	nonsynonymous SNV	0	0.78593	426	0.00198413
TPR	1	186329927	186329927	T	A	http://genomemaps.org/?region=1:186329927-186329927	nonsynonymous SNV	0	0.788322	572	0.00198413
TPR	1	186329959	186329959	A	G	http://genomemaps.org/?region=1:186329959-186329959	nonsynonymous SNV	0.04	0.78224	572	0.00198413
C1orf27	1	186368143	186368143	G	A	http://genomemaps.org/?region=1:186368143-186368143	nonsynonymous SNV	0	NA	589	0.00198413
FAM5C	1	190129902	190129902	G	C	http://genomemaps.org/?region=1:190129902-190129902	nonsynonymous SNV	0.03	0.487559	586	0.00198413
RGS2	1	192780149	192780149	T	A	http://genomemaps.org/?region=1:192780149-192780149	nonsynonymous SNV	NA	0.989	695	0.00198413
TROVE2	1	193045734	193045734	C	A	http://genomemaps.org/?region=1:193045734-193045734	nonsynonymous SNV	0.02	0.192	649	0.00198413
TROVE2	1	193050548	193050548	A	G	http://genomemaps.org/?region=1:193050548-193050548	nonsynonymous SNV	0.01	0.998	573	0.00198413
KCNT2	1	196251423	196251423	C	T	http://genomemaps.org/?region=1:196251423-196251423	nonsynonymous SNV	0	0.983	493	0.00198413
CFHR2	1	196927174	196927174	G	C	http://genomemaps.org/?region=1:196927174-196927174	nonsynonymous SNV	0.04	0.997	289	0.00198413
ASPM	1	197059382	197059382	T	C	http://genomemaps.org/?region=1:197059382-197059382	nonsynonymous SNV	0.01	0.983	284	0.00198413
ASPM	1	197059514	197059514	A	G	http://genomemaps.org/?region=1:197059514-197059514	nonsynonymous SNV	0	0.793	505	0.00198413
ASPM	1	197070313	197070313	G	A	http://genomemaps.org/?region=1:197070313-197070313	nonsynonymous SNV	0.02	0.995	381	0.00198413
ASPM	1	197070711	197070711	G	C	http://genomemaps.org/?region=1:197070711-197070711	nonsynonymous SNV	0	0.017	346	0.00198413
ASPM	1	197071836	197071836	A	C	http://genomemaps.org/?region=1:197071836-197071836	nonsynonymous SNV	0	0.52934	265	0.00198413
ASPM	1	197072710	197072710	G	A	http://genomemaps.org/?region=1:197072710-197072710	nonsynonymous SNV	0	0.784487	455	0.00198413
ASPM	1	197072802	197072802	G	A	http://genomemaps.org/?region=1:197072802-197072802	nonsynonymous SNV	0.03	0.765909	415	0.00198413
ASPM	1	197074168	197074168	G	A	http://genomemaps.org/?region=1:197074168-197074168	nonsynonymous SNV	0	0.788028	431	0.00198413
ASPM	1	197087065	197087065	G	C	http://genomemaps.org/?region=1:197087065-197087065	nonsynonymous SNV	0.01	0.242	278	0.00198413
ASPM	1	197094253	197094253	C	G	http://genomemaps.org/?region=1:197094253-197094253	nonsynonymous SNV	0	0.934	562	0.00198413
ASPM	1	197097691	197097691	C	G	http://genomemaps.org/?region=1:197097691-197097691	nonsynonymous SNV	0	0.583	615	0.00198413
ASPM	1	197102704	197102704	A	G	http://genomemaps.org/?region=1:197102704-197102704	nonsynonymous SNV	0	0.578	346	0.00198413
ASPM	1	197108908	197108908	G	A	http://genomemaps.org/?region=1:197108908-197108908	nonsynonymous SNV	0	0.971	497	0.00198413
ZBTB41	1	197128592	197128592	T	A	http://genomemaps.org/?region=1:197128592-197128592	nonsynonymous SNV	0	0.924	616	0.00198413
ZBTB41	1	197128680	197128680	C	T	http://genomemaps.org/?region=1:197128680-197128680	nonsynonymous SNV	0	0.458	389	0.00198413
ZBTB41	1	197128715	197128715	G	A	http://genomemaps.org/?region=1:197128715-197128715	nonsynonymous SNV	0	0.285	343	0.00198413
ZBTB41	1	197168577	197168577	T	G	http://genomemaps.org/?region=1:197168577-197168577	nonsynonymous SNV	0	0.002	435	0.00198413
CRB1	1	197237571	197237571	T	C	http://genomemaps.org/?region=1:197237571-197237571	nonsynonymous SNV	0	0.117	371	0.00198413
DENND1B	1	197479736	197479736	G	T	http://genomemaps.org/?region=1:197479736-197479736	nonsynonymous SNV	0	NA	428	0.00198413
DENND1B	1	197515069	197515069	G	A	http://genomemaps.org/?region=1:197515069-197515069	nonsynonymous SNV	0	NA	527	0.00198413
NEK7	1	198222173	198222173	G	T	http://genomemaps.org/?region=1:198222173-198222173	nonsynonymous SNV	0	0.006	663	0.00198413
ATP6V1G3	1	198509731	198509731	C	T	http://genomemaps.org/?region=1:198509731-198509731	nonsynonymous SNV	0.01	0.414	507	0.00198413
PTPRC	1	198717275	198717275	T	C	http://genomemaps.org/?region=1:198717275-198717275	nonsynonymous SNV	0.01	0.002	542	0.00198413
NR5A2	1	200017592	200017592	C	A	http://genomemaps.org/?region=1:200017592-200017592	nonsynonymous SNV	0.01	0.999	665	0.00198413
ZNF281	1	200376703	200376703	A	G	http://genomemaps.org/?region=1:200376703-200376703	nonsynonymous SNV	0	0.997	773	0.00198413
ZNF281	1	200378514	200378514	G	A	http://genomemaps.org/?region=1:200378514-200378514	nonsynonymous SNV	0	0.003	569	0.00198413
KIF14	1	200544780	200544780	G	A	http://genomemaps.org/?region=1:200544780-200544780	nonsynonymous SNV	0.01	0.998	515	0.00198413
KIF14	1	200567494	200567494	T	C	http://genomemaps.org/?region=1:200567494-200567494	nonsynonymous SNV	0.02	0.999	612	0.00198413
KIF14	1	200574499	200574499	T	C	http://genomemaps.org/?region=1:200574499-200574499	nonsynonymous SNV	0.11	0.978	441	0.00198413
KIF14	1	200575916	200575916	C	T	http://genomemaps.org/?region=1:200575916-200575916	nonsynonymous SNV	0	0.998	415	0.00198413
DDX59	1	200619571	200619571	T	A	http://genomemaps.org/?region=1:200619571-200619571	nonsynonymous SNV	0.01	0.563	580	0.00198413
DDX59	1	200619614	200619614	C	T	http://genomemaps.org/?region=1:200619614-200619614	nonsynonymous SNV	0.03	0.284	449	0.00198413
CAMSAP2	1	200822419	200822419	G	C	http://genomemaps.org/?region=1:200822419-200822419	nonsynonymous SNV	0.07	0.98	623	0.00198413
C1orf106	1	200882686	200882686	C	T	http://genomemaps.org/?region=1:200882686-200882686	nonsynonymous SNV	0	0.999	340	0.00198413
KIF21B	1	200943861	200943861	G	A	http://genomemaps.org/?region=1:200943861-200943861	nonsynonymous SNV	0.19	0.986	623	0.00198413
KIF21B	1	200961451	200961451	G	A	http://genomemaps.org/?region=1:200961451-200961451	nonsynonymous SNV	0	0.999	624	0.00198413
KIF21B	1	200967677	200967677	C	T	http://genomemaps.org/?region=1:200967677-200967677	nonsynonymous SNV	0.54	0.98	410	0.00198413
CACNA1S	1	201009385	201009385	G	A	http://genomemaps.org/?region=1:201009385-201009385	nonsynonymous SNV	0.01	0.996	317	0.00198413
CACNA1S	1	201019631	201019631	A	G	http://genomemaps.org/?region=1:201019631-201019631	nonsynonymous SNV	0	1	605	0.00198413
CACNA1S	1	201029914	201029914	G	A	http://genomemaps.org/?region=1:201029914-201029914	nonsynonymous SNV	0	1	609	0.00198413
CACNA1S	1	201038650	201038650	C	T	http://genomemaps.org/?region=1:201038650-201038650	nonsynonymous SNV	0.04	0.024	603	0.00198413
CACNA1S	1	201058391	201058391	A	G	http://genomemaps.org/?region=1:201058391-201058391	nonsynonymous SNV	0	0.998	440	0.00198413
IGFN1	1	201163305	201163305	C	A	http://genomemaps.org/?region=1:201163305-201163305	nonsynonymous SNV	0	NA	493	0.00198413
IGFN1	1	201163306	201163306	C	G	http://genomemaps.org/?region=1:201163306-201163306	nonsynonymous SNV	0	NA	493	0.00198413
IGFN1	1	201185653	201185653	C	T	http://genomemaps.org/?region=1:201185653-201185653	nonsynonymous SNV	0.01	0.959	393	0.00198413
IGFN1	1	201185842	201185842	G	A	http://genomemaps.org/?region=1:201185842-201185842	nonsynonymous SNV	0.01	0.427	369	0.00198413
IGFN1	1	201186501	201186501	G	A	http://genomemaps.org/?region=1:201186501-201186501	nonsynonymous SNV	0	0.991	278	0.00198413
IGFN1	1	201196225	201196225	G	A	http://genomemaps.org/?region=1:201196225-201196225	nonsynonymous SNV	0	0.98	467	0.00198413
IGFN1	1	201196307	201196307	C	T	http://genomemaps.org/?region=1:201196307-201196307	nonsynonymous SNV	0.03	0.98	387	0.00198413
PKP1	1	201263108	201263108	G	A	http://genomemaps.org/?region=1:201263108-201263108	nonsynonymous SNV	0	0.84	472	0.00198413
PKP1	1	201263109	201263109	G	A	http://genomemaps.org/?region=1:201263109-201263109	nonsynonymous SNV	0	0.84	472	0.00198413
PKP1	1	201282334	201282334	G	A	http://genomemaps.org/?region=1:201282334-201282334	nonsynonymous SNV	0.24	0.997	516	0.00198413
PKP1	1	201289487	201289487	C	T	http://genomemaps.org/?region=1:201289487-201289487	nonsynonymous SNV	0.01	0.688	505	0.00198413
CSRP1	1	201458071	201458071	T	A	http://genomemaps.org/?region=1:201458071-201458071	nonsynonymous SNV	0.01	0.043	483	0.00198413
NAV1	1	201757677	201757677	G	T	http://genomemaps.org/?region=1:201757677-201757677	nonsynonymous SNV	0.03	0.669	712	0.00198413
NAV1	1	201777181	201777181	C	A	http://genomemaps.org/?region=1:201777181-201777181	nonsynonymous SNV	0	0.761	309	0.00198413
IPO9	1	201845164	201845164	A	G	http://genomemaps.org/?region=1:201845164-201845164	nonsynonymous SNV	0	NA	561	0.00198413
SHISA4	1	201858663	201858663	G	C	http://genomemaps.org/?region=1:201858663-201858663	nonsynonymous SNV	0	0.98	644	0.00198413
TIMM17A	1	201934660	201934660	A	G	http://genomemaps.org/?region=1:201934660-201934660	nonsynonymous SNV	0.02	0.993	604	0.00198413
RNPEP	1	201958161	201958161	G	T	http://genomemaps.org/?region=1:201958161-201958161	nonsynonymous SNV	0	0.993	289	0.00198413
ELF3	1	201981180	201981180	G	A	http://genomemaps.org/?region=1:201981180-201981180	nonsynonymous SNV	0	0.302	479	0.00198413
GPR37L1	1	202097239	202097239	G	A	http://genomemaps.org/?region=1:202097239-202097239	nonsynonymous SNV	0.01	0.997	403	0.00198413
PTPN7	1	202122956	202122956	A	C	http://genomemaps.org/?region=1:202122956-202122956	nonsynonymous SNV	0.04	0.836	561	0.00198413
PTPN7	1	202124737	202124737	T	C	http://genomemaps.org/?region=1:202124737-202124737	nonsynonymous SNV	0	0.995	440	0.00198413
LGR6	1	202273697	202273697	C	T	http://genomemaps.org/?region=1:202273697-202273697	nonsynonymous SNV	0.09	1	511	0.00198413
PPP1R12B	1	202391786	202391786	A	G	http://genomemaps.org/?region=1:202391786-202391786	nonsynonymous SNV	0	0.998	553	0.00198413
PPP1R12B	1	202409898	202409898	T	C	http://genomemaps.org/?region=1:202409898-202409898	nonsynonymous SNV	0.05	0	563	0.00198413
PPP1R12B	1	202533651	202533651	G	T	http://genomemaps.org/?region=1:202533651-202533651	nonsynonymous SNV	0	0.98	480	0.00198413
KDM5B	1	202699040	202699040	C	T	http://genomemaps.org/?region=1:202699040-202699040	nonsynonymous SNV	0	0.655	539	0.00198413
KDM5B	1	202705430	202705430	G	C	http://genomemaps.org/?region=1:202705430-202705430	nonsynonymous SNV	0.25	0.988	466	0.00198413
KDM5B	1	202705510	202705510	C	T	http://genomemaps.org/?region=1:202705510-202705510	nonsynonymous SNV	1	0.998	501	0.00198413
KDM5B	1	202777258	202777258	G	A	http://genomemaps.org/?region=1:202777258-202777258	nonsynonymous SNV	0	0.87	672	0.00198413
RABIF	1	202850294	202850294	C	T	http://genomemaps.org/?region=1:202850294-202850294	nonsynonymous SNV	0.1	0.957	300	0.00198413
RABIF	1	202850350	202850350	A	T	http://genomemaps.org/?region=1:202850350-202850350	nonsynonymous SNV	0	0.986	517	0.00198413
KLHL12	1	202864788	202864788	C	T	http://genomemaps.org/?region=1:202864788-202864788	nonsynonymous SNV	0.04	0.111	486	0.00198413
PPFIA4	1	203012625	203012625	G	A	http://genomemaps.org/?region=1:203012625-203012625	nonsynonymous SNV	0	NA	385	0.00198413
PPFIA4	1	203013135	203013135	C	T	http://genomemaps.org/?region=1:203013135-203013135	nonsynonymous SNV	0	NA	510	0.00198413
PPFIA4	1	203013219	203013219	A	G	http://genomemaps.org/?region=1:203013219-203013219	nonsynonymous SNV	0	NA	565	0.00198413
PPFIA4	1	203015446	203015446	G	A	http://genomemaps.org/?region=1:203015446-203015446	nonsynonymous SNV	0	NA	425	0.00198413
PPFIA4	1	203028323	203028323	G	A	http://genomemaps.org/?region=1:203028323-203028323	nonsynonymous SNV	0.02	NA	455	0.00198413
MYOG	1	203054980	203054980	C	T	http://genomemaps.org/?region=1:203054980-203054980	nonsynonymous SNV	0.55	0.979	355	0.00198413
MYBPH	1	203140637	203140637	G	A	http://genomemaps.org/?region=1:203140637-203140637	nonsynonymous SNV	NA	1	346	0.00198413
CHI3L1	1	203152851	203152851	C	T	http://genomemaps.org/?region=1:203152851-203152851	nonsynonymous SNV	0.02	0.995	371	0.00198413
CHIT1	1	203186067	203186067	G	A	http://genomemaps.org/?region=1:203186067-203186067	nonsynonymous SNV	0.18	0.998	304	0.00198413
CHIT1	1	203186963	203186963	C	T	http://genomemaps.org/?region=1:203186963-203186963	nonsynonymous SNV	0	1	409	0.00198413
CHIT1	1	203186979	203186979	C	A	http://genomemaps.org/?region=1:203186979-203186979	nonsynonymous SNV	0	0.991	349	0.00198413
CHIT1	1	203192681	203192681	T	G	http://genomemaps.org/?region=1:203192681-203192681	nonsynonymous SNV	0	0.999	514	0.00198413
OPTC	1	203472097	203472097	C	T	http://genomemaps.org/?region=1:203472097-203472097	nonsynonymous SNV	0	1	443	0.00198413
OPTC	1	203472822	203472822	C	T	http://genomemaps.org/?region=1:203472822-203472822	nonsynonymous SNV	0	1	363	0.00198413
ATP2B4	1	203667467	203667467	G	C	http://genomemaps.org/?region=1:203667467-203667467	nonsynonymous SNV	0.01	0.952	259	0.00198413
ATP2B4	1	203678468	203678468	A	C	http://genomemaps.org/?region=1:203678468-203678468	nonsynonymous SNV	0	0.968	502	0.00198413
ATP2B4	1	203680105	203680105	G	A	http://genomemaps.org/?region=1:203680105-203680105	nonsynonymous SNV	0	0.992	329	0.00198413
ATP2B4	1	203682332	203682332	C	T	http://genomemaps.org/?region=1:203682332-203682332	nonsynonymous SNV	0	0.999	577	0.00198413
LAX1	1	203743501	203743501	G	A	http://genomemaps.org/?region=1:203743501-203743501	nonsynonymous SNV	0	0.754	325	0.00198413
ZC3H11A	1	203819091	203819091	G	A	http://genomemaps.org/?region=1:203819091-203819091	nonsynonymous SNV	0.01	0.849	395	0.00198413
SOX13	1	204086778	204086778	C	T	http://genomemaps.org/?region=1:204086778-204086778	nonsynonymous SNV	0.01	NA	593	0.00198413
SOX13	1	204093967	204093967	G	A	http://genomemaps.org/?region=1:204093967-204093967	nonsynonymous SNV	0	NA	596	0.00198413
ETNK2	1	204115885	204115885	C	T	http://genomemaps.org/?region=1:204115885-204115885	nonsynonymous SNV	0	0.972	484	0.00198413
REN	1	204124194	204124194	T	G	http://genomemaps.org/?region=1:204124194-204124194	nonsynonymous SNV	0	0.988	474	0.00198413
PLEKHA6	1	204214060	204214060	T	C	http://genomemaps.org/?region=1:204214060-204214060	nonsynonymous SNV	0.43	0.98	546	0.00198413
PLEKHA6	1	204226602	204226602	G	A	http://genomemaps.org/?region=1:204226602-204226602	nonsynonymous SNV	0.02	0.001	317	0.00198413
PLEKHA6	1	204236636	204236636	C	T	http://genomemaps.org/?region=1:204236636-204236636	nonsynonymous SNV	0	0.958	599	0.00198413
PPP1R15B	1	204378916	204378916	C	G	http://genomemaps.org/?region=1:204378916-204378916	nonsynonymous SNV	0	0.997	378	0.00198413
PIK3C2B	1	204434434	204434434	G	A	http://genomemaps.org/?region=1:204434434-204434434	nonsynonymous SNV	0.01	0.015	346	0.00198413
PIK3C2B	1	204438113	204438113	G	T	http://genomemaps.org/?region=1:204438113-204438113	nonsynonymous SNV	0	0.099	410	0.00198413
MDM4	1	204494703	204494703	C	G	http://genomemaps.org/?region=1:204494703-204494703	nonsynonymous SNV	0	0.98	515	0.00198413
MDM4	1	204511924	204511924	T	C	http://genomemaps.org/?region=1:204511924-204511924	nonsynonymous SNV	0	0.047	419	0.00198413
NFASC	1	204923326	204923326	A	G	http://genomemaps.org/?region=1:204923326-204923326	nonsynonymous SNV	0	0.961	458	0.00198413
NFASC	1	204943936	204943936	C	T	http://genomemaps.org/?region=1:204943936-204943936	nonsynonymous SNV	0.03	0.893	544	0.00198413
NFASC	1	204948582	204948582	C	T	http://genomemaps.org/?region=1:204948582-204948582	nonsynonymous SNV	0	0.273	422	0.00198413
NFASC	1	204955206	204955206	C	T	http://genomemaps.org/?region=1:204955206-204955206	nonsynonymous SNV	0.03	0.955	618	0.00198413
CNTN2	1	205038648	205038648	G	A	http://genomemaps.org/?region=1:205038648-205038648	nonsynonymous SNV	0	0.998	385	0.00198413
RBBP5	1	205072989	205072989	C	G	http://genomemaps.org/?region=1:205072989-205072989	nonsynonymous SNV	0	0.998	642	0.00198413
DSTYK	1	205116729	205116729	G	A	http://genomemaps.org/?region=1:205116729-205116729	nonsynonymous SNV	0.04	0.053	376	0.00198413
NUAK2	1	205272760	205272760	G	A	http://genomemaps.org/?region=1:205272760-205272760	nonsynonymous SNV	0	1	502	0.00198413
NUAK2	1	205277786	205277786	C	T	http://genomemaps.org/?region=1:205277786-205277786	nonsynonymous SNV	0.02	0.157	405	0.00198413
NUAK2	1	205290594	205290594	A	T	http://genomemaps.org/?region=1:205290594-205290594	nonsynonymous SNV	0.2	0.999	698	0.00198413
MFSD4	1	205568274	205568274	G	A	http://genomemaps.org/?region=1:205568274-205568274	nonsynonymous SNV	0	0.998	626	0.00198413
ELK4	1	205589906	205589906	T	C	http://genomemaps.org/?region=1:205589906-205589906	nonsynonymous SNV	0	0.151	642	0.00198413
SLC45A3	1	205628442	205628442	C	T	http://genomemaps.org/?region=1:205628442-205628442	nonsynonymous SNV	0.02	0.572	414	0.00198413
SLC26A9	1	205897077	205897077	C	G	http://genomemaps.org/?region=1:205897077-205897077	nonsynonymous SNV	0	0.99	423	0.00198413
AVPR1B	1	206224635	206224635	G	C	http://genomemaps.org/?region=1:206224635-206224635	nonsynonymous SNV	0.02	0.171	557	0.00198413
AVPR1B	1	206225261	206225261	G	A	http://genomemaps.org/?region=1:206225261-206225261	nonsynonymous SNV	0.03	0.998	469	0.00198413
AVPR1B	1	206225285	206225285	T	A	http://genomemaps.org/?region=1:206225285-206225285	nonsynonymous SNV	0	0.999	503	0.00198413
CTSE	1	206319179	206319179	C	T	http://genomemaps.org/?region=1:206319179-206319179	nonsynonymous SNV	0.03	0.076	535	0.00198413
CTSE	1	206329028	206329028	T	C	http://genomemaps.org/?region=1:206329028-206329028	nonsynonymous SNV	0	0.999	300	0.00198413
RASSF5	1	206757849	206757849	C	T	http://genomemaps.org/?region=1:206757849-206757849	nonsynonymous SNV	0.02	0.716	391	0.00198413
RASSF5	1	206758010	206758010	G	A	http://genomemaps.org/?region=1:206758010-206758010	nonsynonymous SNV	0	0.841	513	0.00198413
EIF2D	1	206772388	206772388	T	C	http://genomemaps.org/?region=1:206772388-206772388	nonsynonymous SNV	0.04	0.006	489	0.00198413
EIF2D	1	206776520	206776520	G	A	http://genomemaps.org/?region=1:206776520-206776520	nonsynonymous SNV	0.04	0.855	495	0.00198413
EIF2D	1	206781640	206781640	A	G	http://genomemaps.org/?region=1:206781640-206781640	nonsynonymous SNV	0	0.956	595	0.00198413
DYRK3	1	206821268	206821268	A	G	http://genomemaps.org/?region=1:206821268-206821268	nonsynonymous SNV	0	0.608	566	0.00198413
DYRK3	1	206822062	206822062	C	T	http://genomemaps.org/?region=1:206822062-206822062	nonsynonymous SNV	0.01	0.998	604	0.00198413
IL19	1	207013261	207013261	C	T	http://genomemaps.org/?region=1:207013261-207013261	nonsynonymous SNV	0.97	1	399	0.00198413
IL20	1	207039923	207039923	G	A	http://genomemaps.org/?region=1:207039923-207039923	nonsynonymous SNV	0	1	329	0.00198413
IL24	1	207076321	207076321	T	G	http://genomemaps.org/?region=1:207076321-207076321	nonsynonymous SNV	0	0.046	451	0.00198413
PIGR	1	207105882	207105882	T	C	http://genomemaps.org/?region=1:207105882-207105882	nonsynonymous SNV	NA	0.996	415	0.00198413
PIGR	1	207113854	207113854	C	T	http://genomemaps.org/?region=1:207113854-207113854	nonsynonymous SNV	0.02	0.998	358	0.00198413
FCAMR	1	207135581	207135581	C	T	http://genomemaps.org/?region=1:207135581-207135581	nonsynonymous SNV	0.03	0.819	381	0.00198413
FCAMR	1	207139185	207139185	G	C	http://genomemaps.org/?region=1:207139185-207139185	nonsynonymous SNV	0	0.996	278	0.00198413
C1orf116	1	207195529	207195529	C	T	http://genomemaps.org/?region=1:207195529-207195529	nonsynonymous SNV	0	0.999	385	0.00198413
CD55	1	207532929	207532929	C	G	http://genomemaps.org/?region=1:207532929-207532929	nonsynonymous SNV	0	0.414279	243	0.00198413
CR2	1	207642060	207642060	G	C	http://genomemaps.org/?region=1:207642060-207642060	nonsynonymous SNV	0.09	0.98	358	0.00198413
CR2	1	207644255	207644255	T	C	http://genomemaps.org/?region=1:207644255-207644255	nonsynonymous SNV	0	1	333	0.00198413
CR2	1	207646222	207646222	G	A	http://genomemaps.org/?region=1:207646222-207646222	nonsynonymous SNV	0	0.998	355	0.00198413
CR2	1	207647643	207647643	G	A	http://genomemaps.org/?region=1:207647643-207647643	stopgain SNV	NA	NA	304	0.00198413
CR2	1	207653397	207653397	C	T	http://genomemaps.org/?region=1:207653397-207653397	nonsynonymous SNV	0.02	0.873	329	0.00198413
CD34	1	208061171	208061171	C	T	http://genomemaps.org/?region=1:208061171-208061171	nonsynonymous SNV	0.03	0.184	654	0.00198413
PLXNA2	1	208200632	208200632	A	C	http://genomemaps.org/?region=1:208200632-208200632	nonsynonymous SNV	NA	0.996	487	0.00198413
PLXNA2	1	208215687	208215687	C	T	http://genomemaps.org/?region=1:208215687-208215687	nonsynonymous SNV	0.11	0.981	650	0.00198413
PLXNA2	1	208224638	208224638	G	A	http://genomemaps.org/?region=1:208224638-208224638	nonsynonymous SNV	0.04	0.14	548	0.00198413
PLXNA2	1	208252681	208252681	T	C	http://genomemaps.org/?region=1:208252681-208252681	nonsynonymous SNV	0.01	1	497	0.00198413
PLXNA2	1	208269420	208269420	A	C	http://genomemaps.org/?region=1:208269420-208269420	nonsynonymous SNV	0.02	0.005	553	0.00198413
CAMK1G	1	209768356	209768356	A	G	http://genomemaps.org/?region=1:209768356-209768356	nonsynonymous SNV	0.02	0.01	603	0.00198413
LAMB3	1	209791286	209791286	C	T	http://genomemaps.org/?region=1:209791286-209791286	nonsynonymous SNV	0.06	0.979	381	0.00198413
LAMB3	1	209791341	209791341	G	A	http://genomemaps.org/?region=1:209791341-209791341	nonsynonymous SNV	0.01	0.998	374	0.00198413
LAMB3	1	209791983	209791983	G	A	http://genomemaps.org/?region=1:209791983-209791983	nonsynonymous SNV	0.03	0.995	461	0.00198413
LAMB3	1	209795895	209795895	C	T	http://genomemaps.org/?region=1:209795895-209795895	nonsynonymous SNV	0.02	0.999	519	0.00198413
LAMB3	1	209799260	209799260	C	A	http://genomemaps.org/?region=1:209799260-209799260	nonsynonymous SNV	0	0.997	499	0.00198413
LAMB3	1	209799328	209799328	G	T	http://genomemaps.org/?region=1:209799328-209799328	nonsynonymous SNV	0.01	0.997	412	0.00198413
LAMB3	1	209803114	209803114	C	T	http://genomemaps.org/?region=1:209803114-209803114	nonsynonymous SNV	0.02	0.998	435	0.00198413
LAMB3	1	209806061	209806061	C	G	http://genomemaps.org/?region=1:209806061-209806061	nonsynonymous SNV	0.05	0.908	340	0.00198413
C1orf74	1	209956399	209956399	C	T	http://genomemaps.org/?region=1:209956399-209956399	nonsynonymous SNV	0	0.999	420	0.00198413
DIEXF	1	210004221	210004221	G	C	http://genomemaps.org/?region=1:210004221-210004221	nonsynonymous SNV	0.02	0.007	538	0.00198413
DIEXF	1	210004248	210004248	C	T	http://genomemaps.org/?region=1:210004248-210004248	nonsynonymous SNV	0.05	0.45	538	0.00198413
DIEXF	1	210012404	210012404	C	T	http://genomemaps.org/?region=1:210012404-210012404	nonsynonymous SNV	0.02	0.833	608	0.00198413
DIEXF	1	210016891	210016891	G	A	http://genomemaps.org/?region=1:210016891-210016891	nonsynonymous SNV	0	1	572	0.00198413
SERTAD4	1	210415212	210415212	A	G	http://genomemaps.org/?region=1:210415212-210415212	nonsynonymous SNV	0.03	0.286	560	0.00198413
HHAT	1	210573927	210573927	T	G	http://genomemaps.org/?region=1:210573927-210573927	nonsynonymous SNV	0.01	0.818	432	0.00198413
HHAT	1	210761301	210761301	C	T	http://genomemaps.org/?region=1:210761301-210761301	nonsynonymous SNV	0	0.938	358	0.00198413
HHAT	1	210847696	210847696	G	T	http://genomemaps.org/?region=1:210847696-210847696	nonsynonymous SNV	0	0.999	534	0.00198413
TRAF5	1	211534107	211534107	A	G	http://genomemaps.org/?region=1:211534107-211534107	nonsynonymous SNV	0.02	0.292	452	0.00198413
RD3	1	211654499	211654499	T	C	http://genomemaps.org/?region=1:211654499-211654499	nonsynonymous SNV	NA	0.961	455	0.00198413
NEK2	1	211844619	211844619	A	C	http://genomemaps.org/?region=1:211844619-211844619	nonsynonymous SNV	0	0.955	534	0.00198413
NEK2	1	211844621	211844621	T	A	http://genomemaps.org/?region=1:211844621-211844621	nonsynonymous SNV	0	0.992	534	0.00198413
DTL	1	212216434	212216434	C	T	http://genomemaps.org/?region=1:212216434-212216434	nonsynonymous SNV	0	0.999	567	0.00198413
DTL	1	212274425	212274425	C	T	http://genomemaps.org/?region=1:212274425-212274425	nonsynonymous SNV	0	0.923	349	0.00198413
TMEM206	1	212560355	212560355	T	C	http://genomemaps.org/?region=1:212560355-212560355	nonsynonymous SNV	NA	0.992	533	0.00198413
FAM71A	1	212798473	212798473	T	C	http://genomemaps.org/?region=1:212798473-212798473	nonsynonymous SNV	0.01	0.97	346	0.00198413
NSL1	1	212911802	212911802	G	A	http://genomemaps.org/?region=1:212911802-212911802	nonsynonymous SNV	0.01	0.989	361	0.00198413
TATDN3	1	212977981	212977981	T	G	http://genomemaps.org/?region=1:212977981-212977981	nonsynonymous SNV	0.01	0.943	570	0.00198413
TATDN3	1	212988383	212988383	T	G	http://genomemaps.org/?region=1:212988383-212988383	nonsynonymous SNV	0	0.627	550	0.00198413
C1orf227	1	213009386	213009386	C	T	http://genomemaps.org/?region=1:213009386-213009386	nonsynonymous SNV	0	0.933	387	0.00198413
FLVCR1	1	213032389	213032389	C	T	http://genomemaps.org/?region=1:213032389-213032389	nonsynonymous SNV	0.02	0.025	714	0.00198413
VASH2	1	213139111	213139111	C	T	http://genomemaps.org/?region=1:213139111-213139111	nonsynonymous SNV	0	NA	613	0.00198413
ANGEL2	1	213178772	213178772	C	T	http://genomemaps.org/?region=1:213178772-213178772	nonsynonymous SNV	0.01	0.992	585	0.00198413
RPS6KC1	1	213244366	213244366	C	A	http://genomemaps.org/?region=1:213244366-213244366	nonsynonymous SNV	0	0.999	586	0.00198413
RPS6KC1	1	213414077	213414077	C	A	http://genomemaps.org/?region=1:213414077-213414077	nonsynonymous SNV	0.01	0.956	387	0.00198413
RPS6KC1	1	213414545	213414545	G	A	http://genomemaps.org/?region=1:213414545-213414545	nonsynonymous SNV	0.03	0.063	304	0.00198413
PROX1	1	214170780	214170780	A	G	http://genomemaps.org/?region=1:214170780-214170780	nonsynonymous SNV	0.05	0.481	493	0.00198413
PTPN14	1	214546082	214546082	T	A	http://genomemaps.org/?region=1:214546082-214546082	nonsynonymous SNV	NA	0.995	605	0.00198413
PTPN14	1	214551394	214551394	T	C	http://genomemaps.org/?region=1:214551394-214551394	nonsynonymous SNV	NA	0.994	642	0.00198413
PTPN14	1	214625224	214625224	C	T	http://genomemaps.org/?region=1:214625224-214625224	nonsynonymous SNV	0.01	0.98	717	0.00198413
CENPF	1	214830323	214830323	G	A	http://genomemaps.org/?region=1:214830323-214830323	nonsynonymous SNV	0	0.413856	391	0.00198413
USH2A	1	215821933	215821933	A	G	http://genomemaps.org/?region=1:215821933-215821933	nonsynonymous SNV	0.03	0.946	355	0.00198413
USH2A	1	215848910	215848910	G	A	http://genomemaps.org/?region=1:215848910-215848910	nonsynonymous SNV	0	1	278	0.00198413
USH2A	1	215853541	215853541	C	T	http://genomemaps.org/?region=1:215853541-215853541	nonsynonymous SNV	0.02	0.674	407	0.00198413
USH2A	1	216074161	216074161	C	T	http://genomemaps.org/?region=1:216074161-216074161	nonsynonymous SNV	0.02	0.997	517	0.00198413
USH2A	1	216172296	216172296	G	A	http://genomemaps.org/?region=1:216172296-216172296	nonsynonymous SNV	0.01	0.992	475	0.00198413
USH2A	1	216173883	216173883	T	C	http://genomemaps.org/?region=1:216173883-216173883	nonsynonymous SNV	0.06	0.994	295	0.00198413
USH2A	1	216420152	216420152	T	A	http://genomemaps.org/?region=1:216420152-216420152	nonsynonymous SNV	0	0.192	528	0.00198413
USH2A	1	216420190	216420190	C	T	http://genomemaps.org/?region=1:216420190-216420190	nonsynonymous SNV	0	1	336	0.00198413
ESRRG	1	216692754	216692754	G	A	http://genomemaps.org/?region=1:216692754-216692754	nonsynonymous SNV	0	0.457	648	0.00198413
GPATCH2	1	217793423	217793423	G	A	http://genomemaps.org/?region=1:217793423-217793423	nonsynonymous SNV	0	1	460	0.00198413
RRP15	1	218475847	218475847	G	T	http://genomemaps.org/?region=1:218475847-218475847	nonsynonymous SNV	0.04	0.016	532	0.00198413
TGFB2	1	218607440	218607440	A	G	http://genomemaps.org/?region=1:218607440-218607440	nonsynonymous SNV	0.03	0	484	0.00198413
TGFB2	1	218610713	218610713	C	A	http://genomemaps.org/?region=1:218610713-218610713	nonsynonymous SNV	0.02	0.123	639	0.00198413
LYPLAL1	1	219366546	219366546	T	C	http://genomemaps.org/?region=1:219366546-219366546	nonsynonymous SNV	0	0.88	321	0.00198413
LYPLAL1	1	219384945	219384945	C	G	http://genomemaps.org/?region=1:219384945-219384945	nonsynonymous SNV	0.04	0.548	340	0.00198413
EPRS	1	220146686	220146686	C	G	http://genomemaps.org/?region=1:220146686-220146686	nonsynonymous SNV	0.03	0.413	611	0.00198413
EPRS	1	220170348	220170348	G	C	http://genomemaps.org/?region=1:220170348-220170348	nonsynonymous SNV	0	0.943	414	0.00198413
BPNT1	1	220236245	220236245	C	G	http://genomemaps.org/?region=1:220236245-220236245	nonsynonymous SNV	0	0.998	586	0.00198413
RAB3GAP2	1	220364440	220364440	A	G	http://genomemaps.org/?region=1:220364440-220364440	nonsynonymous SNV	0	0.991	363	0.00198413
MARC2	1	220955218	220955218	G	A	http://genomemaps.org/?region=1:220955218-220955218	nonsynonymous SNV	0	0.999	378	0.00198413
MARC1	1	220964877	220964877	G	T	http://genomemaps.org/?region=1:220964877-220964877	nonsynonymous SNV	0.07	0.998	272	0.00198413
HLX	1	221057687	221057687	T	A	http://genomemaps.org/?region=1:221057687-221057687	nonsynonymous SNV	0.02	0.497	444	0.00198413
MIA3	1	222800921	222800921	C	T	http://genomemaps.org/?region=1:222800921-222800921	nonsynonymous SNV	0	0.999	586	0.00198413
MIA3	1	222818925	222818925	G	T	http://genomemaps.org/?region=1:222818925-222818925	nonsynonymous SNV	0.01	0.576	456	0.00198413
MIA3	1	222832082	222832082	G	C	http://genomemaps.org/?region=1:222832082-222832082	nonsynonymous SNV	0	0.98	519	0.00198413
AIDA	1	222849557	222849557	G	A	http://genomemaps.org/?region=1:222849557-222849557	nonsynonymous SNV	0.01	0.497	529	0.00198413
TLR5	1	223284922	223284922	C	T	http://genomemaps.org/?region=1:223284922-223284922	nonsynonymous SNV	NA	0.999	389	0.00198413
TLR5	1	223285199	223285199	C	T	http://genomemaps.org/?region=1:223285199-223285199	nonsynonymous SNV	NA	1	343	0.00198413
SUSD4	1	223396798	223396798	C	T	http://genomemaps.org/?region=1:223396798-223396798	nonsynonymous SNV	0.01	0.491	468	0.00198413
C1orf65	1	223568361	223568361	G	C	http://genomemaps.org/?region=1:223568361-223568361	nonsynonymous SNV	NA	0.991	352	0.00198413
CAPN8	1	223717500	223717500	T	C	http://genomemaps.org/?region=1:223717500-223717500	nonsynonymous SNV	0	NA	309	0.00198413
CAPN8	1	223807109	223807109	A	G	http://genomemaps.org/?region=1:223807109-223807109	nonsynonymous SNV	0	NA	507	0.00198413
CAPN8	1	223807112	223807112	T	A	http://genomemaps.org/?region=1:223807112-223807112	nonsynonymous SNV	0	NA	507	0.00198413
CAPN2	1	223905507	223905507	G	A	http://genomemaps.org/?region=1:223905507-223905507	nonsynonymous SNV	0	0.998	558	0.00198413
CAPN2	1	223943271	223943271	G	A	http://genomemaps.org/?region=1:223943271-223943271	nonsynonymous SNV	0	0.156	627	0.00198413
CAPN2	1	223959610	223959610	G	A	http://genomemaps.org/?region=1:223959610-223959610	nonsynonymous SNV	0	1	349	0.00198413
TP53BP2	1	224001984	224001984	G	A	http://genomemaps.org/?region=1:224001984-224001984	nonsynonymous SNV	0	NA	494	0.00198413
FBXO28	1	224345067	224345067	T	C	http://genomemaps.org/?region=1:224345067-224345067	nonsynonymous SNV	0	NA	428	0.00198413
FBXO28	1	224345351	224345351	G	A	http://genomemaps.org/?region=1:224345351-224345351	nonsynonymous SNV	0.08	0.961	340	0.00198413
DEGS1	1	224377760	224377760	C	G	http://genomemaps.org/?region=1:224377760-224377760	nonsynonymous SNV	0.01	0.153	340	0.00198413
DEGS1	1	224380071	224380071	C	T	http://genomemaps.org/?region=1:224380071-224380071	nonsynonymous SNV	0.02	1	558	0.00198413
NVL	1	224482059	224482059	C	T	http://genomemaps.org/?region=1:224482059-224482059	nonsynonymous SNV	0	1	545	0.00198413
CNIH4	1	224544634	224544634	C	G	http://genomemaps.org/?region=1:224544634-224544634	nonsynonymous SNV	0.04	0.121	601	0.00198413
CNIH4	1	224553693	224553693	G	A	http://genomemaps.org/?region=1:224553693-224553693	nonsynonymous SNV	0.04	0.992	625	0.00198413
WDR26	1	224577557	224577557	A	C	http://genomemaps.org/?region=1:224577557-224577557	nonsynonymous SNV	0	0.992	874	0.00198413
CNIH3	1	224872523	224872523	G	A	http://genomemaps.org/?region=1:224872523-224872523	nonsynonymous SNV	NA	1	516	0.00198413
DNAH14	1	225211464	225211464	A	T	http://genomemaps.org/?region=1:225211464-225211464	nonsynonymous SNV	0	NA	431	0.00198413
DNAH14	1	225490980	225490980	G	T	http://genomemaps.org/?region=1:225490980-225490980	nonsynonymous SNV	0	NA	399	0.00198413
DNAH14	1	225510518	225510518	C	T	http://genomemaps.org/?region=1:225510518-225510518	nonsynonymous SNV	0.01	NA	460	0.00198413
DNAH14	1	225525178	225525178	G	A	http://genomemaps.org/?region=1:225525178-225525178	nonsynonymous SNV	0	NA	300	0.00198413
DNAH14	1	225546258	225546258	A	G	http://genomemaps.org/?region=1:225546258-225546258	nonsynonymous SNV	0.03	NA	387	0.00198413
DNAH14	1	225555726	225555726	G	C	http://genomemaps.org/?region=1:225555726-225555726	nonsynonymous SNV	0	NA	422	0.00198413
DNAH14	1	225576087	225576087	G	A	http://genomemaps.org/?region=1:225576087-225576087	nonsynonymous SNV	0.01	NA	329	0.00198413
DNAH14	1	225586282	225586282	T	C	http://genomemaps.org/?region=1:225586282-225586282	nonsynonymous SNV	0	NA	358	0.00198413
DNAH14	1	225586936	225586936	C	T	http://genomemaps.org/?region=1:225586936-225586936	nonsynonymous SNV	0.01	NA	419	0.00198413
LBR	1	225591033	225591033	G	T	http://genomemaps.org/?region=1:225591033-225591033	nonsynonymous SNV	0.09	0.997	426	0.00198413
LBR	1	225607100	225607100	G	A	http://genomemaps.org/?region=1:225607100-225607100	nonsynonymous SNV	0	1	369	0.00198413
ENAH	1	225685482	225685482	C	T	http://genomemaps.org/?region=1:225685482-225685482	nonsynonymous SNV	0	0.761	531	0.00198413
ENAH	1	225688725	225688725	G	A	http://genomemaps.org/?region=1:225688725-225688725	nonsynonymous SNV	0.04	0.093	563	0.00198413
EPHX1	1	226032914	226032914	T	C	http://genomemaps.org/?region=1:226032914-226032914	nonsynonymous SNV	0.02	0.998	317	0.00198413
TMEM63A	1	226054381	226054381	T	G	http://genomemaps.org/?region=1:226054381-226054381	nonsynonymous SNV	0.01	0.923	321	0.00198413
PYCR2,RP4-559A3.7	1	226110029	226110029	C	T	http://genomemaps.org/?region=1:226110029-226110029	nonsynonymous SNV	0.05	0.002	431	0.00198413
LEFTY2	1	226125176	226125176	C	T	http://genomemaps.org/?region=1:226125176-226125176	nonsynonymous SNV	0.01	0.927	594	0.00198413
LEFTY2	1	226125184	226125184	C	T	http://genomemaps.org/?region=1:226125184-226125184	nonsynonymous SNV	0	1	594	0.00198413
SDE2	1	226173008	226173008	T	C	http://genomemaps.org/?region=1:226173008-226173008	nonsynonymous SNV	0.01	0.665	450	0.00198413
SDE2	1	226180658	226180658	G	T	http://genomemaps.org/?region=1:226180658-226180658	nonsynonymous SNV	0	0.932	609	0.00198413
PARP1	1	226564855	226564855	G	A	http://genomemaps.org/?region=1:226564855-226564855	nonsynonymous SNV	0.02	0.018	489	0.00198413
ITPKB	1	226923445	226923445	G	A	http://genomemaps.org/?region=1:226923445-226923445	nonsynonymous SNV	0	0.991	321	0.00198413
ITPKB	1	226924642	226924642	C	T	http://genomemaps.org/?region=1:226924642-226924642	nonsynonymous SNV	0.05	0.998	455	0.00198413
PSEN2	1	227071475	227071475	C	T	http://genomemaps.org/?region=1:227071475-227071475	nonsynonymous SNV	0	0.468	336	0.00198413
ZNF678	1	227834282	227834282	C	A	http://genomemaps.org/?region=1:227834282-227834282	nonsynonymous SNV	0	NA	349	0.00198413
JMJD4	1	227922485	227922485	C	A	http://genomemaps.org/?region=1:227922485-227922485	nonsynonymous SNV	0.05	0.669	444	0.00198413
SNAP47	1	227935657	227935657	G	C	http://genomemaps.org/?region=1:227935657-227935657	nonsynonymous SNV	0.02	0.086	346	0.00198413
SNAP47	1	227935835	227935835	T	A	http://genomemaps.org/?region=1:227935835-227935835	nonsynonymous SNV	0	0.849	414	0.00198413
PRSS38	1	228004975	228004975	A	T	http://genomemaps.org/?region=1:228004975-228004975	nonsynonymous SNV	0.01	1	309	0.00198413
PRSS38	1	228033311	228033311	G	A	http://genomemaps.org/?region=1:228033311-228033311	nonsynonymous SNV	0.21	0.988	325	0.00198413
PRSS38	1	228033658	228033658	G	A	http://genomemaps.org/?region=1:228033658-228033658	nonsynonymous SNV	0	0.994	419	0.00198413
WNT9A	1	228112020	228112020	C	T	http://genomemaps.org/?region=1:228112020-228112020	nonsynonymous SNV	NA	0.996	493	0.00198413
WNT3A	1	228238420	228238420	G	A	http://genomemaps.org/?region=1:228238420-228238420	nonsynonymous SNV	0	0.021	391	0.00198413
ARF1	1	228285578	228285578	C	T	http://genomemaps.org/?region=1:228285578-228285578	nonsynonymous SNV	0.01	0.013	309	0.00198413
IBA57	1	228363176	228363176	G	A	http://genomemaps.org/?region=1:228363176-228363176	nonsynonymous SNV	0.03	0.024	243	0.00198413
OBSCN	1	228447270	228447270	G	A	http://genomemaps.org/?region=1:228447270-228447270	nonsynonymous SNV	0.05	NA	349	0.00198413
OBSCN	1	228447432	228447432	T	G	http://genomemaps.org/?region=1:228447432-228447432	nonsynonymous SNV	0	NA	533	0.00198413
OBSCN	1	228464651	228464651	C	T	http://genomemaps.org/?region=1:228464651-228464651	nonsynonymous SNV	0	NA	358	0.00198413
OBSCN	1	228473853	228473853	C	G	http://genomemaps.org/?region=1:228473853-228473853	nonsynonymous SNV	0.01	NA	409	0.00198413
OBSCN	1	228473946	228473946	G	A	http://genomemaps.org/?region=1:228473946-228473946	nonsynonymous SNV	0	NA	405	0.00198413
OBSCN	1	228475557	228475557	G	T	http://genomemaps.org/?region=1:228475557-228475557	nonsynonymous SNV	0	NA	371	0.00198413
OBSCN	1	228476024	228476024	G	T	http://genomemaps.org/?region=1:228476024-228476024	nonsynonymous SNV	0.03	NA	393	0.00198413
OBSCN	1	228487844	228487844	G	C	http://genomemaps.org/?region=1:228487844-228487844	nonsynonymous SNV	0.05	NA	321	0.00198413
OBSCN	1	228492217	228492217	A	G	http://genomemaps.org/?region=1:228492217-228492217	nonsynonymous SNV	0	NA	251	0.00198413
OBSCN	1	228495921	228495921	G	T	http://genomemaps.org/?region=1:228495921-228495921	nonsynonymous SNV	0	NA	414	0.00198413
OBSCN	1	228496078	228496078	G	A	http://genomemaps.org/?region=1:228496078-228496078	nonsynonymous SNV	0	NA	378	0.00198413
OBSCN	1	228506687	228506687	G	A	http://genomemaps.org/?region=1:228506687-228506687	nonsynonymous SNV	0.03	NA	543	0.00198413
OBSCN	1	228506882	228506882	G	A	http://genomemaps.org/?region=1:228506882-228506882	nonsynonymous SNV	0.02	NA	507	0.00198413
OBSCN	1	228521427	228521427	T	C	http://genomemaps.org/?region=1:228521427-228521427	nonsynonymous SNV	0.01	NA	393	0.00198413
OBSCN	1	228524756	228524756	T	C	http://genomemaps.org/?region=1:228524756-228524756	nonsynonymous SNV	0	NA	414	0.00198413
OBSCN	1	228527720	228527720	T	A	http://genomemaps.org/?region=1:228527720-228527720	nonsynonymous SNV	0	NA	524	0.00198413
OBSCN	1	228537708	228537708	C	T	http://genomemaps.org/?region=1:228537708-228537708	nonsynonymous SNV	0.02	NA	497	0.00198413
OBSCN	1	228538635	228538635	C	T	http://genomemaps.org/?region=1:228538635-228538635	nonsynonymous SNV	0	NA	295	0.00198413
OBSCN	1	228539083	228539083	C	T	http://genomemaps.org/?region=1:228539083-228539083	nonsynonymous SNV	0	NA	395	0.00198413
OBSCN	1	228557755	228557755	G	A	http://genomemaps.org/?region=1:228557755-228557755	nonsynonymous SNV	0	NA	363	0.00198413
OBSCN	1	228563501	228563501	T	C	http://genomemaps.org/?region=1:228563501-228563501	nonsynonymous SNV	0	NA	493	0.00198413
OBSCN	1	228565209	228565209	G	A	http://genomemaps.org/?region=1:228565209-228565209	nonsynonymous SNV	0.04	NA	542	0.00198413
TRIM17	1	228596057	228596057	C	T	http://genomemaps.org/?region=1:228596057-228596057	nonsynonymous SNV	0.03	0.782	278	0.00198413
TRIM17	1	228596280	228596280	G	C	http://genomemaps.org/?region=1:228596280-228596280	stopgain SNV	NA	NA	518	0.00198413
HIST3H3	1	228612866	228612866	C	T	http://genomemaps.org/?region=1:228612866-228612866	nonsynonymous SNV	0.03	0.233	499	0.00198413
HIST3H2BB	1	228645949	228645949	T	A	http://genomemaps.org/?region=1:228645949-228645949	nonsynonymous SNV	0	0.964	687	0.00198413
RAB4A	1	229433380	229433380	A	C	http://genomemaps.org/?region=1:229433380-229433380	nonsynonymous SNV	0.35	1	543	0.00198413
NUP133	1	229622207	229622207	C	A	http://genomemaps.org/?region=1:229622207-229622207	nonsynonymous SNV	0	0.001	441	0.00198413
NUP133	1	229637796	229637796	A	G	http://genomemaps.org/?region=1:229637796-229637796	nonsynonymous SNV	0.03	0.995	540	0.00198413
TAF5L	1	229730130	229730130	G	C	http://genomemaps.org/?region=1:229730130-229730130	nonsynonymous SNV	0.02	0.042	458	0.00198413
URB2	1	229763460	229763460	A	G	http://genomemaps.org/?region=1:229763460-229763460	nonsynonymous SNV	1	0.999	657	0.00198413
URB2	1	229771051	229771051	C	T	http://genomemaps.org/?region=1:229771051-229771051	nonsynonymous SNV	NA	0.999	397	0.00198413
URB2	1	229783369	229783369	C	A	http://genomemaps.org/?region=1:229783369-229783369	nonsynonymous SNV	NA	0.999	352	0.00198413
PGBD5	1	230492801	230492801	C	T	http://genomemaps.org/?region=1:230492801-230492801	nonsynonymous SNV	0.04	0.771865	313	0.00198413
COG2	1	230795252	230795252	C	T	http://genomemaps.org/?region=1:230795252-230795252	nonsynonymous SNV	0	0.999	561	0.00198413
CAPN9	1	230895279	230895279	C	T	http://genomemaps.org/?region=1:230895279-230895279	nonsynonymous SNV	0	1	456	0.00198413
CAPN9	1	230904972	230904972	T	C	http://genomemaps.org/?region=1:230904972-230904972	nonsynonymous SNV	0	0.314	472	0.00198413
CAPN9	1	230914746	230914746	C	A	http://genomemaps.org/?region=1:230914746-230914746	nonsynonymous SNV	0.2	1	528	0.00198413
CAPN9	1	230914868	230914868	G	T	http://genomemaps.org/?region=1:230914868-230914868	nonsynonymous SNV	0	0.998	489	0.00198413
CAPN9	1	230927671	230927671	G	A	http://genomemaps.org/?region=1:230927671-230927671	nonsynonymous SNV	0	0.995	495	0.00198413
CAPN9	1	230928193	230928193	G	A	http://genomemaps.org/?region=1:230928193-230928193	nonsynonymous SNV	0.01	0.899	455	0.00198413
C1orf198	1	231004060	231004060	C	T	http://genomemaps.org/?region=1:231004060-231004060	nonsynonymous SNV	0.1	0.968	700	0.00198413
ARV1	1	231114945	231114945	T	C	http://genomemaps.org/?region=1:231114945-231114945	nonsynonymous SNV	0	0.996	462	0.00198413
ARV1	1	231124148	231124148	A	T	http://genomemaps.org/?region=1:231124148-231124148	nonsynonymous SNV	NA	1	593	0.00198413
ARV1	1	231125863	231125863	G	A	http://genomemaps.org/?region=1:231125863-231125863	nonsynonymous SNV	0.22	0.988	574	0.00198413
TRIM67	1	231299607	231299607	C	T	http://genomemaps.org/?region=1:231299607-231299607	nonsynonymous SNV	0	NA	667	0.00198413
C1orf131	1	231361247	231361247	T	G	http://genomemaps.org/?region=1:231361247-231361247	nonsynonymous SNV	0.01	0.986	497	0.00198413
GNPAT	1	231396356	231396356	G	A	http://genomemaps.org/?region=1:231396356-231396356	nonsynonymous SNV	0.02	0.021	561	0.00198413
SPRTN	1	231488858	231488858	A	C	http://genomemaps.org/?region=1:231488858-231488858	nonsynonymous SNV	0	0.551	259	0.00198413
SIPA1L2	1	232534919	232534919	C	T	http://genomemaps.org/?region=1:232534919-232534919	nonsynonymous SNV	0.01	0.976	449	0.00198413
SIPA1L2	1	232650880	232650880	G	A	http://genomemaps.org/?region=1:232650880-232650880	nonsynonymous SNV	0	0.998	378	0.00198413
NTPCR	1	233105748	233105748	C	T	http://genomemaps.org/?region=1:233105748-233105748	nonsynonymous SNV	0.05	0.172	443	0.00198413
PCNXL2	1	233160950	233160950	G	A	http://genomemaps.org/?region=1:233160950-233160950	nonsynonymous SNV	0.04	NA	439	0.00198413
PCNXL2	1	233296041	233296041	G	A	http://genomemaps.org/?region=1:233296041-233296041	nonsynonymous SNV	0.02	NA	495	0.00198413
PCNXL2	1	233313565	233313565	T	C	http://genomemaps.org/?region=1:233313565-233313565	nonsynonymous SNV	0	NA	417	0.00198413
PCNXL2	1	233314917	233314917	G	T	http://genomemaps.org/?region=1:233314917-233314917	nonsynonymous SNV	0.01	NA	395	0.00198413
MLK4	1	233482288	233482288	G	A	http://genomemaps.org/?region=1:233482288-233482288	nonsynonymous SNV	0	1	516	0.00198413
MLK4	1	233497997	233497997	C	G	http://genomemaps.org/?region=1:233497997-233497997	nonsynonymous SNV	0	0.998	507	0.00198413
TARBP1	1	234536986	234536986	G	A	http://genomemaps.org/?region=1:234536986-234536986	nonsynonymous SNV	0	0.999	482	0.00198413
IRF2BP2	1	234743143	234743143	C	A	http://genomemaps.org/?region=1:234743143-234743143	nonsynonymous SNV	0.05	0.069	598	0.00198413
ARID4B	1	235338600	235338600	G	A	http://genomemaps.org/?region=1:235338600-235338600	nonsynonymous SNV	0.01	0.024	272	0.00198413
ARID4B	1	235344971	235344971	G	A	http://genomemaps.org/?region=1:235344971-235344971	nonsynonymous SNV	0	0.981	325	0.00198413
ARID4B	1	235345418	235345418	G	A	http://genomemaps.org/?region=1:235345418-235345418	nonsynonymous SNV	0.04	0.997	701	0.00198413
ARID4B	1	235357459	235357459	A	G	http://genomemaps.org/?region=1:235357459-235357459	nonsynonymous SNV	0	0.002	647	0.00198413
B3GALNT2	1	235643447	235643447	G	A	http://genomemaps.org/?region=1:235643447-235643447	nonsynonymous SNV	0	0.999	489	0.00198413
LYST	1	235856721	235856721	T	C	http://genomemaps.org/?region=1:235856721-235856721	nonsynonymous SNV	0.23	0.98	444	0.00198413
LYST	1	235878611	235878611	A	G	http://genomemaps.org/?region=1:235878611-235878611	nonsynonymous SNV	0.18	1	493	0.00198413
LYST	1	235894473	235894473	C	T	http://genomemaps.org/?region=1:235894473-235894473	nonsynonymous SNV	0.04	0.003	492	0.00198413
LYST	1	235909738	235909738	G	A	http://genomemaps.org/?region=1:235909738-235909738	nonsynonymous SNV	0	1	551	0.00198413
LYST	1	235938329	235938329	A	C	http://genomemaps.org/?region=1:235938329-235938329	nonsynonymous SNV	0.3	0.958	642	0.00198413
LYST	1	235972728	235972728	C	T	http://genomemaps.org/?region=1:235972728-235972728	nonsynonymous SNV	0.01	0.98	309	0.00198413
NID1	1	236157150	236157150	C	G	http://genomemaps.org/?region=1:236157150-236157150	nonsynonymous SNV	0	0.997	426	0.00198413
NID1	1	236180504	236180504	G	T	http://genomemaps.org/?region=1:236180504-236180504	nonsynonymous SNV	0.05	0.843	451	0.00198413
NID1	1	236187453	236187453	T	C	http://genomemaps.org/?region=1:236187453-236187453	nonsynonymous SNV	0.05	0.243	464	0.00198413
NID1	1	236195728	236195728	C	T	http://genomemaps.org/?region=1:236195728-236195728	nonsynonymous SNV	0	0.382	535	0.00198413
NID1	1	236228181	236228181	C	A	http://genomemaps.org/?region=1:236228181-236228181	nonsynonymous SNV	0	0.992	295	0.00198413
ERO1LB	1	236389764	236389764	C	T	http://genomemaps.org/?region=1:236389764-236389764	nonsynonymous SNV	0	1	635	0.00198413
LGALS8	1	236706234	236706234	A	G	http://genomemaps.org/?region=1:236706234-236706234	nonsynonymous SNV	0.04	0.151	428	0.00198413
HEATR1	1	236718052	236718052	T	A	http://genomemaps.org/?region=1:236718052-236718052	nonsynonymous SNV	0.01	0.925	602	0.00198413
HEATR1	1	236718692	236718692	T	C	http://genomemaps.org/?region=1:236718692-236718692	nonsynonymous SNV	0.02	0.56	440	0.00198413
HEATR1	1	236721600	236721600	G	A	http://genomemaps.org/?region=1:236721600-236721600	nonsynonymous SNV	0	0.028	432	0.00198413
HEATR1	1	236727875	236727875	T	G	http://genomemaps.org/?region=1:236727875-236727875	nonsynonymous SNV	0.01	0.996	513	0.00198413
HEATR1	1	236740102	236740102	G	A	http://genomemaps.org/?region=1:236740102-236740102	nonsynonymous SNV	0.01	0.009	475	0.00198413
[truncated: 32,221 more rows]
