# Supplementary material for: The role of the interactome in the maintenance of deleterious variability in human populations
Source: Mol Syst Biol. 2014 Sep 26;10(9):752. doi: 10.15252/msb.20145222 (PMC4299661; doi:10.15252/msb.20145222)
Supplement: Supplementary file 4 — Supplementary Table S2 [file msb0010-0752-SD4.xlsx]

## Sheet: Hoja1
DOID	DOIDname	OMIM	OMIMname	symbol	uniprot		Supplementary Table S2: List of proteins corresponding to monogenic diseases.
DOID:8712	neurofibromatosis	101000	NEUROFIBROMATOSIS, TYPE II	NF2	P35240
DOID:2736	Hajdu-Cheney syndrome	102500	HAJDU-CHENEY SYNDROME	NOTCH2	Q04721
DOID:0050601	ADULT syndrome	103285	ADULT SYNDROME	TP63	Q9H3D4
DOID:10983	Alport syndrome	104200	ALPORT SYNDROME, AUTOSOMAL DOMINANT	COL4A3	Q01955
DOID:1932	Angelman syndrome	105830	ANGELMAN SYNDROME	UBE3A	Q05086
DOID:1932	Angelman syndrome	105830	ANGELMAN SYNDROME	ATP10A	O60312
DOID:1932	Angelman syndrome	105830	ANGELMAN SYNDROME	MECP2	P51608
DOID:0080046	Stickler syndrome	108300	STICKLER SYNDROME, TYPE I	COL2A1	P02458
DOID:2512	nevoid basal cell carcinoma syndrome	109400	BASAL CELL NEVUS SYNDROME	PTCH1	Q13635
DOID:14778	blepharophimosis, ptosis, and epicanthus inversus syndrome	110100	BLEPHAROPHIMOSIS, PTOSIS, AND EPICANTHUS INVERSUS	FOXL2	P58012
DOID:14702	branchiootorenal syndrome	113650	BRANCHIOOTORENAL SYNDROME 1	EYA1	Q99502
DOID:4603	epidermolytic hyperkeratosis	113800	EPIDERMOLYTIC HYPERKERATOSIS	KRT10	P13645
DOID:4603	epidermolytic hyperkeratosis	113800	EPIDERMOLYTIC HYPERKERATOSIS	KRT1	P04264
DOID:11986	familial hypertrophic cardiomyopathy	115195	CARDIOMYOPATHY, FAMILIAL HYPERTROPHIC, 2	TNNT2	P45379
DOID:11986	familial hypertrophic cardiomyopathy	115196	CARDIOMYOPATHY, FAMILIAL HYPERTROPHIC, 3	TPM1	P09493
DOID:11986	familial hypertrophic cardiomyopathy	115197	CARDIOMYOPATHY, FAMILIAL HYPERTROPHIC, 4	MYBPC3	Q14896
DOID:6612	leukocyte adhesion deficiency	116920	LEUKOCYTE ADHESION DEFICIENCY, TYPE I	ITGB2	P05107
DOID:14748	Sotos syndrome	117550	SOTOS SYNDROME	NSD1	Q96L73
DOID:1856	cherubism	118400	CHERUBISM	SH3BP2	P78314
DOID:3883	Lynch syndrome	120435	LYNCH SYNDROME I	MSH2	P43246
DOID:0050660	Beare-Stevenson cutis gyrata syndrome	123790	BEARE-STEVENSON CUTIS GYRATA SYNDROME	FGFR2	P21802
DOID:701	dentin dysplasia	125420	DENTIN DYSPLASIA, TYPE II	DSPP	Q9NZW4
DOID:4154	dentinogenesis imperfecta	125490	DENTINOGENESIS IMPERFECTA 1	DSPP	Q9NZW4
DOID:4154	dentinogenesis imperfecta	125500	DENTINOGENESIS IMPERFECTA, SHIELDS TYPE III	DSPP	Q9NZW4
DOID:14793	hypohidrotic ectodermal dysplasia	129490	ECTODERMAL DYSPLASIA, HYPOHIDROTIC, AUTOSOMAL DOMINANT	EDAR	Q9UNE0
DOID:14693	Clouston syndrome	129500	ECTODERMAL DYSPLASIA, HIDROTIC, AUTOSOMAL DOMINANT	GJB6	O95452
DOID:2373	hereditary elliptocytosis	130600	ELLIPTOCYTOSIS 2	SPTB	P11277
DOID:2373	hereditary elliptocytosis	130600	ELLIPTOCYTOSIS 2	SLC4A1	P02730
DOID:2373	hereditary elliptocytosis	130600	ELLIPTOCYTOSIS 2	SPTA1	P02549
DOID:10017	Wermer syndrome	131100	MULTIPLE ENDOCRINE NEOPLASIA, TYPE I	MEN1	O00255
DOID:2962	Cockayne syndrome	133540	COCKAYNE SYNDROME, TYPE B	ERCC6	Q03468
DOID:12134	factor VIII deficiency	134500	NA	F8	P00451
DOID:13374	fibrodysplasia ossificans progressiva	135100	FIBRODYSPLASIA OSSIFICANS PROGRESSIVA	ACVR1	Q04771
DOID:0050676	Birt-Hogg-Dube syndrome	135150	BIRT-HOGG-DUBE SYNDROME	FLCN	Q8NFG4
DOID:0050438	Frasier syndrome	136680	FRASIER SYNDROME	WT1	P19544
DOID:14213	hypophosphatasia	146300	HYPOPHOSPHATASIA, ADULT	ALPL	P05186
DOID:1702	ichthyosis vulgaris	146700	ICHTHYOSIS VULGARIS	FLG	P20930
DOID:9258	Waardenburg's syndrome	148820	WAARDENBURG SYNDROME, TYPE 3	PAX3	P23760
DOID:0050658	Bart-Pumphrey syndrome	149200	KNUCKLE PADS, LEUKONYCHIA, AND SENSORINEURAL DEAFNESS	GJB2	P29033
DOID:0050331	LADD syndrome	149730	LACRIMOAURICULODENTODIGITAL SYNDROME	FGF10	O15520
DOID:0050331	LADD syndrome	149730	LACRIMOAURICULODENTODIGITAL SYNDROME	FGFR2	P21802
DOID:0050331	LADD syndrome	149730	LACRIMOAURICULODENTODIGITAL SYNDROME	FGFR3	P22607
DOID:14764	Larsen syndrome	150250	LARSEN SYNDROME	FLNB	O75369
DOID:14291	LEOPARD syndrome	151100	LEOPARD SYNDROME 1	PTPN11	Q06124
DOID:3012	Li-Fraumeni syndrome	151623	LI-FRAUMENI SYNDROME 1	TP53	P04637
DOID:3012	Li-Fraumeni syndrome	151623	LI-FRAUMENI SYNDROME 1	CDKN2A	P42771
DOID:0050657	Bannayan-Riley-Ruvalcaba syndrome	153480	BANNAYAN-RILEY-RUVALCABA SYNDROME	PTEN	P60484
DOID:14448	46 XY gonadal dysgenesis	154230	NA	DMRT1	Q9Y5R6
DOID:2908	Treacher Collins syndrome	154500	TREACHER COLLINS SYNDROME 1	TCOF1	Q13428
DOID:14323	Marfan syndrome	154700	MARFAN SYNDROME	FBN1	P35555
DOID:0050547	familial medullary thyroid carcinoma	155240	THYROID CARCINOMA, FAMILIAL MEDULLARY	RET	P07949
DOID:10041	familial atypical multiple mole-melanoma	155601	MELANOMA, CUTANEOUS MALIGNANT, SUSCEPTIBILITY TO, 2	CDKN2A	P42771
DOID:0050472	monilethrix	158000	MONILETHRIX	KRT86	O43790
DOID:0050472	monilethrix	158000	MONILETHRIX	KRT81	Q14533
DOID:0050472	monilethrix	158000	MONILETHRIX	KRT83	P78385
DOID:0050465	Muir-Torre syndrome	158320	MUIR-TORRE SYNDROME	MLH1	P40692
DOID:0050465	Muir-Torre syndrome	158320	MUIR-TORRE SYNDROME	MSH2	P43246
DOID:3471	Cowden syndrome	158350	COWDEN DISEASE	PTEN	P60484
DOID:0050471	Carney complex	160980	CARNEY COMPLEX, TYPE 1	PRKAR1A	P10644
DOID:9467	nail-patella syndrome	161200	NAIL-PATELLA SYNDROME	LMX1B	O60663
DOID:8712	neurofibromatosis	162200	NEUROFIBROMATOSIS, TYPE I	NF1	P21359
DOID:10016	Wagenmann-Froboese syndrome	162300	MULTIPLE ENDOCRINE NEOPLASIA, TYPE IIB	RET	P07949
DOID:3490	Noonan syndrome	163950	NOONAN SYNDROME 1	PTPN11	Q06124
DOID:0050449	pachyonychia congenita	167200	PACHYONYCHIA CONGENITA, TYPE 1	KRT6A	P02538
DOID:0050449	pachyonychia congenita	167200	PACHYONYCHIA CONGENITA, TYPE 1	KRT16	P08779
DOID:0050449	pachyonychia congenita	167210	PACHYONYCHIA CONGENITA, TYPE 2	KRT17	Q04695
DOID:0050449	pachyonychia congenita	167210	PACHYONYCHIA CONGENITA, TYPE 2	KRT6B	P04259
DOID:9631	Pelger-Huet anomaly	169400	PELGER-HUET ANOMALY	LBR	Q14739
DOID:0050434	Andersen-Tawil syndrome	170390	ANDERSEN CARDIODYSRHYTHMIC PERIODIC PARALYSIS	KCNJ2	P63252
DOID:0050430	Sipple syndrome	171400	MULTIPLE ENDOCRINE NEOPLASIA, TYPE IIA	RET	P07949
DOID:3263	piebaldism	172800	PIEBALD TRAIT	SNAI2	O43623
DOID:3263	piebaldism	172800	PIEBALD TRAIT	KIT	P10721
DOID:898	polycystic kidney disease	173900	POLYCYSTIC KIDNEY DISEASE 1	PKD1	P98161
DOID:1858	McCune Albright Syndrome	174800	MCCUNE-ALBRIGHT SYNDROME	GNAS	P63092
DOID:0050424	familial adenomatous polyposis	175100	FAMILIAL ADENOMATOUS POLYPOSIS 1	APC	P25054
DOID:11983	Prader-Willi syndrome	176270	PRADER-WILLI SYNDROME	NA	Q9UJ55
DOID:11983	Prader-Willi syndrome	176270	PRADER-WILLI SYNDROME	NDN	Q99608
DOID:3911	progeria	176670	HUTCHINSON-GILFORD PROGERIA SYNDROME	LMNA	P02545
DOID:14686	Axenfeld-Rieger syndrome	180500	AXENFELD-RIEGER SYNDROME, TYPE 1	PITX2	Q99697
DOID:1933	Rubinstein-Taybi syndrome	180849	RUBINSTEIN-TAYBI SYNDROME 1	CREBBP	Q92793
DOID:14681	Silver-Russell syndrome	180860	SILVER-RUSSELL SYNDROME	IGF2	P01344
DOID:0080046	Stickler syndrome	184840	STICKLER SYNDROME, TYPE III	COL11A2	P13942
DOID:0050678	Blau syndrome	186580	BLAU SYNDROME	NOD2	Q9HC29
DOID:1270	hereditary hemorrhagic telangiectasia	187300	TELANGIECTASIA, HEREDITARY HEMORRHAGIC, OF RENDU, OSLER, AND WEBER	ENG	P17813
DOID:14743	trichorhinophalangeal syndrome type I	190350	TRICHORHINOPHALANGEAL SYNDROME, TYPE I	TRPS1	Q9UHF7
DOID:0050552	Sugio-Kaji syndrome	190351	TRICHORHINOPHALANGEAL SYNDROME, TYPE III	TRPS1	Q9UHF7
DOID:13515	tuberous sclerosis	191100	TUBEROUS SCLEROSIS 1	TSC1	Q92574
DOID:12583	velocardiofacial syndrome	192430	VELOCARDIOFACIAL SYNDROME	TBX1	O43435
DOID:2843	long QT syndrome	192500	LONG QT SYNDROME 1	KCNQ1	P51787
DOID:11984	hypertrophic cardiomyopathy	192600	CARDIOMYOPATHY, FAMILIAL HYPERTROPHIC, 1	CAV3	P56539
DOID:11984	hypertrophic cardiomyopathy	192600	CARDIOMYOPATHY, FAMILIAL HYPERTROPHIC, 1	MYLK2	Q9H1R3
DOID:11984	hypertrophic cardiomyopathy	192600	CARDIOMYOPATHY, FAMILIAL HYPERTROPHIC, 1	MYH7	P12883
DOID:11984	hypertrophic cardiomyopathy	192600	CARDIOMYOPATHY, FAMILIAL HYPERTROPHIC, 1	TCAP	O15273
DOID:9258	Waardenburg's syndrome	193500	WAARDENBURG SYNDROME, TYPE 1	PAX3	P23760
DOID:9258	Waardenburg's syndrome	193510	WAARDENBURG SYNDROME, TYPE 2A	MITF	O75030
DOID:1929	supravalvular aortic stenosis	194050	WILLIAMS-BEUREN SYNDROME	RFC2	P35250
DOID:1929	supravalvular aortic stenosis	194050	WILLIAMS-BEUREN SYNDROME	NA	Q9H6D5
DOID:1929	supravalvular aortic stenosis	194050	WILLIAMS-BEUREN SYNDROME	WBSCR22	O43709
DOID:1929	supravalvular aortic stenosis	194050	WILLIAMS-BEUREN SYNDROME	WBSCR16	Q96I51
DOID:3764	Denys-Drash syndrome	194080	DENYS-DRASH SYNDROME	WT1	P19544
DOID:0050462	Antley-Bixler syndrome	201750	ANTLEY-BIXLER SYNDROME WITH GENITAL ANOMALIES AND DISORDERED STEROIDOGENESIS	POR	P16435
DOID:2236	congenital afibrinogenemia	202400	AFIBRINOGENEMIA, CONGENITAL	FGG	P02679
DOID:2236	congenital afibrinogenemia	202400	AFIBRINOGENEMIA, CONGENITAL	FGA	P02671
DOID:2236	congenital afibrinogenemia	202400	AFIBRINOGENEMIA, CONGENITAL	FGB	P02675
DOID:0050632	oculocutaneous albinism	203100	ALBINISM, OCULOCUTANEOUS, TYPE IA	TYR	P14679
DOID:0050632	oculocutaneous albinism	203200	ALBINISM, OCULOCUTANEOUS, TYPE II	OCA2	Q04671
DOID:0050632	oculocutaneous albinism	203290	ALBINISM, OCULOCUTANEOUS, TYPE III	TYRP1	P17643
DOID:3753	Hermansky-Pudlak syndrome	203300	HERMANSKY-PUDLAK SYNDROME 1	AP3B1	O00203
DOID:3753	Hermansky-Pudlak syndrome	203300	HERMANSKY-PUDLAK SYNDROME 1	HPS1	Q92902
DOID:14723	beta-ketothiolase deficiency	203750	ALPHA-METHYLACETOACETIC ACIDURIA	ACAT1	P24752
DOID:10983	Alport syndrome	203780	ALPORT SYNDROME, AUTOSOMAL RECESSIVE	COL4A3	Q01955
DOID:10983	Alport syndrome	203780	ALPORT SYNDROME, AUTOSOMAL RECESSIVE	COL4A4	P53420
DOID:0050473	Alstrom syndrome	203800	ALSTROM SYNDROME	ALMS1	Q8TCU4
DOID:0050462	Antley-Bixler syndrome	207410	ANTLEY-BIXLER SYNDROME WITHOUT GENITAL ANOMALIES OR DISORDERED STEROIDOGENESIS	FGFR2	P21802
DOID:12704	ataxia telangiectasia	208900	ATAXIA-TELANGIECTASIA	ATM	Q13315
DOID:0050569	Seckel syndrome	210600	SECKEL SYNDROME 1	ATR	Q13535
DOID:2717	bloom syndrome	210900	BLOOM SYNDROME	BLM	P54132
DOID:0050684	Bowen-Conradi syndrome	211180	BOWEN-CONRADI SYNDROME	NA	Q92979
DOID:0050694	Brown-Vialetto-Van Laere syndrome	211530	BROWN-VIALETTO-VAN LAERE SYNDROME	SLC52A3	Q9NQ40
DOID:2935	Chediak-Higashi syndrome	214500	CHEDIAK-HIGASHI SYNDROME	LYST	Q99698
DOID:2962	Cockayne syndrome	216400	COCKAYNE SYNDROME, TYPE A	ERCC8	Q13216
DOID:13911	achromatopsia	216900	ACHROMATOPSIA 2	CNGA3	Q16281
DOID:0050469	Costello syndrome	218040	COSTELLO SYNDROME	HRAS	P01112
DOID:0050577	Sensenbrenner syndrome	218330	CRANIOECTODERMAL DYSPLASIA 1	IFT122	Q9HBG6
DOID:1485	cystic fibrosis	219700	CYSTIC FIBROSIS	CFTR	P13569
DOID:2842	Jervell-Lange Nielsen syndrome	220400	JERVELL AND LANGE-NIELSEN SYNDROME 1	KCNQ1	P51787
DOID:14793	hypohidrotic ectodermal dysplasia	224900	ECTODERMAL DYSPLASIA, HYPOHIDROTIC, AUTOSOMAL RECESSIVE	EDAR	Q9UNE0
DOID:12714	Ellis-Van Creveld syndrome	225500	ELLIS-VAN CREVELD SYNDROME	EVC	P57679
DOID:12714	Ellis-Van Creveld syndrome	225500	ELLIS-VAN CREVELD SYNDROME	EVC2	Q86UK5
DOID:0050629	Aicardi-Goutieres syndrome	225750	AICARDI-GOUTIERES SYNDROME 1	TREX1	Q9NSU2
DOID:13777	epidermodysplasia verruciformis	226400	EPIDERMODYSPLASIA VERRUCIFORMIS	TMC6	Q7Z403
DOID:13777	epidermodysplasia verruciformis	226400	EPIDERMODYSPLASIA VERRUCIFORMIS	TMC8	Q8IU68
DOID:0050602	triple-A syndrome	231550	ACHALASIA-ADDISONIANISM-ALACRIMA SYNDROME	AAAS	Q9NRG9
DOID:14448	46 XY gonadal dysgenesis	233420	46,XY SEX REVERSAL 7	DHH	O43323
DOID:2231	factor XII deficiency	234000	FACTOR XII DEFICIENCY	F12	P00748
DOID:0050528	nonphotosensitive trichothiodystrophy	234050	TRICHOTHIODYSTROPHY, NONPHOTOSENSITIVE 1	MPLKIP	Q8TAP9
DOID:1060	Hartnup disease	234500	HARTNUP DISORDER	SLC6A19	Q695T7
DOID:14213	hypophosphatasia	241500	HYPOPHOSPHATASIA, INFANTILE	ALPL	P05186
DOID:14213	hypophosphatasia	241510	HYPOPHOSPHATASIA, CHILDHOOD	ALPL	P05186
DOID:1699	congenital ichthyosiform erythroderma	242100	ICHTHYOSIFORM ERYTHRODERMA, CONGENITAL, NONBULLOUS, 1	ALOX12B	O75342
DOID:14671	multiple intestinal atresia	243150	NA	TTC7A	Q9ULT0
DOID:14694	Johanson-Blizzard syndrome	243800	JOHANSON-BLIZZARD SYNDROME	UBR1	Q8IWV7
DOID:9562	primary ciliary dyskinesia	244400	CILIARY DYSKINESIA, PRIMARY, 1	DNAH11	Q96DT5
DOID:9562	primary ciliary dyskinesia	244400	CILIARY DYSKINESIA, PRIMARY, 1	DNAI1	Q9UI46
DOID:9562	primary ciliary dyskinesia	244400	CILIARY DYSKINESIA, PRIMARY, 1	DNAH5	Q8TE73
DOID:0050470	Donohue Syndrome	246200	DONOHUE SYNDROME	INSR	P06213
DOID:2908	Treacher Collins syndrome	248390	TREACHER COLLINS SYNDROME 3	POLR1C	O15160
DOID:7400	Nijmegen breakage syndrome	251260	NIJMEGEN BREAKAGE SYNDROME	NBN	O60934
DOID:0050656	pseudo-TORCH syndrome	251290	BAND-LIKE CALCIFICATION WITH SIMPLIFIED GYRATION AND POLYMICROGYRIA	OCLN	Q16625
DOID:0050436	mulibrey nanism	253250	MULIBREY NANISM	TRIM37	O94972
DOID:0050474	Netherton syndrome	256500	NETHERTON SYNDROME	SPINK5	Q9NQ38
DOID:0050677	Bjornstad syndrome	262000	BJORNSTAD SYNDROME	BCS1L	Q9Y276
DOID:13911	achromatopsia	262300	ACHROMATOPSIA 3	CNGB3	Q9NQW8
DOID:9521	Laron syndrome	262500	LARON SYNDROME	GHR	P10912
DOID:898	polycystic kidney disease	263200	POLYCYSTIC KIDNEY DISEASE, AUTOSOMAL RECESSIVE	PKHD1	P08F94
DOID:2738	pseudoxanthoma elasticum	264800	PSEUDOXANTHOMA ELASTICUM	ABCC6	O95255
DOID:0050571	congenital disorder of glycosylation type II	266265	CONGENITAL DISORDER OF GLYCOSYLATION, TYPE IIc	SLC35C1	Q96A29
DOID:0050576	Senior-Loken syndrome	266900	SENIOR-LOKEN SYNDROME 1	NPHP1	O15259
DOID:5325	Roberts syndrome	268300	ROBERTS SYNDROME	ESCO2	Q56NI9
DOID:0050536	SC phocomelia syndrome	269000	SC PHOCOMELIA SYNDROME	ESCO2	Q56NI9
DOID:14501	Sjogren-Larsson syndrome	270200	SJOGREN-LARSSON SYNDROME	ALDH3A2	P51648
DOID:0050439	Usher syndrome	276900	USHER SYNDROME, TYPE I	USH1G	Q495M9
DOID:0050439	Usher syndrome	276900	USHER SYNDROME, TYPE I	PCDH15	Q96QU1
DOID:0050439	Usher syndrome	276900	USHER SYNDROME, TYPE I	MYO7A	Q13402
DOID:0050439	Usher syndrome	276900	USHER SYNDROME, TYPE I	USH1C	Q9Y6N9
DOID:0050439	Usher syndrome	276900	USHER SYNDROME, TYPE I	CDH23	Q9H251
DOID:0050439	Usher syndrome	276901	USHER SYNDROME, TYPE IIA	USH2A	O75445
DOID:0050439	Usher syndrome	276902	USHER SYNDROME, TYPE III	CLRN1	P58418
DOID:0050439	Usher syndrome	276904	USHER SYNDROME, TYPE IC	USH1C	Q9Y6N9
DOID:9258	Waardenburg's syndrome	277580	WAARDENBURG SYNDROME, TYPE 4A	EDNRB	P24530
DOID:0050475	Weill-Marchesani syndrome	277600	WEILL-MARCHESANI SYNDROME 1	ADAMTS10	Q9H324
DOID:5688	Werner syndrome	277700	WERNER SYNDROME	WRN	Q14191
DOID:0050427	xeroderma pigmentosum	278700	XERODERMA PIGMENTOSUM, COMPLEMENTATION GROUP A	XPA	P23025
DOID:0050427	xeroderma pigmentosum	278720	XERODERMA PIGMENTOSUM, COMPLEMENTATION GROUP C	XPC	Q01831
DOID:0050427	xeroderma pigmentosum	278730	XERODERMA PIGMENTOSUM, COMPLEMENTATION GROUP D	ERCC2	P18074
DOID:0050427	xeroderma pigmentosum	278740	XERODERMA PIGMENTOSUM, COMPLEMENTATION GROUP E	DDB2	Q92466
DOID:0050427	xeroderma pigmentosum	278750	XERODERMA PIGMENTOSUM, VARIANT TYPE	POLH	Q9Y253
DOID:0050427	xeroderma pigmentosum	278760	XERODERMA PIGMENTOSUM, COMPLEMENTATION GROUP F	ERCC4	Q92889
DOID:0050427	xeroderma pigmentosum	278780	XERODERMA PIGMENTOSUM, COMPLEMENTATION GROUP G	ERCC5	P28715
DOID:14450	46 XX gonadal dysgenesis	278850	46,XX SEX REVERSAL 2	SOX9	P48436
DOID:14448	46 XY gonadal dysgenesis	300018	46,XY SEX REVERSAL 2	NR0B1	P51843
DOID:0050437	Danon disease	300257	DANON DISEASE	LAMP2	P13473
DOID:14793	hypohidrotic ectodermal dysplasia	300291	ECTODERMAL DYSPLASIA, HYPOHIDROTIC, WITH IMMUNE DEFICIENCY	IKBKG	Q9Y6K9
DOID:14711	FG syndrome	300321	FG SYNDROME 2	FLNA	P21333
DOID:14711	FG syndrome	300422	FG SYNDROME 4	CASK	O14936
DOID:0050631	Allan-Herndon-Dudley syndrome	300523	ALLAN-HERNDON-DUDLEY SYNDROME	SLC16A2	P36021
DOID:14261	fragile X syndrome	300624	FRAGILE X MENTAL RETARDATION SYNDROME	FMR1	Q06787
DOID:14450	46 XX gonadal dysgenesis	300833	46,XX SEX REVERSAL 3	SOX3	P41225
DOID:9169	Wiskott-Aldrich syndrome	301000	WISKOTT-ALDRICH SYNDROME	WAS	P42768
DOID:1099	alpha thalassemia	301040	ALPHA-THALASSEMIA/MENTAL RETARDATION SYNDROME, X-LINKED	ATRX	P46100
DOID:10983	Alport syndrome	301050	ALPORT SYNDROME, X-LINKED	COL4A5	P29400
DOID:0050647	Arts syndrome	301835	ARTS SYNDROME	PRPS1	P60891
DOID:0050681	Borjeson-Forssman-Lehmann syndrome	301900	BORJESON-FORSSMAN-LEHMANN SYNDROME	PHF6	Q8IWS0
DOID:0050476	Barth syndrome	302060	BARTH SYNDROME	TAZ	Q16635
DOID:3783	Coffin-Lowry syndrome	303600	COFFIN-LOWRY SYNDROME	RPS6KA3	P51812
DOID:0050679	blue cone monochromacy	303700	BLUE CONE MONOCHROMACY	OPN1LW	P04000
DOID:0050679	blue cone monochromacy	303700	BLUE CONE MONOCHROMACY	OPN1MW	P04001
DOID:14737	craniofrontonasal syndrome	304110	CRANIOFRONTONASAL SYNDROME	EFNB1	P98172
DOID:14793	hypohidrotic ectodermal dysplasia	305100	ECTODERMAL DYSPLASIA, HYPOHIDROTIC, X-LINKED	EDA	Q92838
DOID:6683	Aarskog-Scott syndrome	305400	AARSKOG-SCOTT SYNDROME	FGD1	P98174
DOID:14711	FG syndrome	305450	OPITZ-KAVEGGIA SYNDROME	MED12	Q93074
DOID:2120	focal dermal hypoplasia	305600	FOCAL DERMAL HYPOPLASIA	PORCN	Q9H237
DOID:12259	hemophilia B	306900	HEMOPHILIA B	F9	P00740
DOID:1700	X-linked ichthyosis	308100	ICHTHYOSIS, X-LINKED	STS	P08842
DOID:1056	oculocerebrorenal syndrome	309000	LOWE OCULOCEREBRORENAL SYNDROME	OCRL	Q01968
DOID:14450	46 XX gonadal dysgenesis	400045	46,XX SEX REVERSAL 1	SRY	Q05066
DOID:1270	hereditary hemorrhagic telangiectasia	600376	TELANGIECTASIA, HEREDITARY HEMORRHAGIC, TYPE 2	ACVRL1	P37023
DOID:0050600	ABCD syndrome	600501	ABCD SYNDROME	EDNRB	P24530
DOID:11986	familial hypertrophic cardiomyopathy	600858	CARDIOMYOPATHY, FAMILIAL HYPERTROPHIC, 6	PRKAG2	Q9UGJ0
DOID:2843	long QT syndrome	601005	TIMOTHY SYNDROME	CACNA1C	Q13936
DOID:0050439	Usher syndrome	601067	USHER SYNDROME, TYPE ID	PCDH15	Q96QU1
DOID:0050439	Usher syndrome	601067	USHER SYNDROME, TYPE ID	CDH23	Q9H251
DOID:0050682	Athabaskan brainstem dysgenesis syndrome	601536	ATHABASKAN BRAINSTEM DYSGENESIS SYNDROME	HOXA1	P49639
DOID:2960	photosensitive trichthiodystrophy	601675	TRICHOTHIODYSTROPHY, PHOTOSENSITIVE	GTF2H5	Q6ZYL4
DOID:2960	photosensitive trichthiodystrophy	601675	TRICHOTHIODYSTROPHY, PHOTOSENSITIVE	ERCC2	P18074
DOID:2960	photosensitive trichthiodystrophy	601675	TRICHOTHIODYSTROPHY, PHOTOSENSITIVE	ERCC3	P19447
DOID:0050439	Usher syndrome	602083	USHER SYNDROME, TYPE IF	PCDH15	Q96QU1
DOID:14686	Axenfeld-Rieger syndrome	602482	AXENFELD-RIEGER SYNDROME, TYPE 3	FOXC1	Q12948
DOID:2843	long QT syndrome	603830	LONG QT SYNDROME 3	SCN5A	Q14524
DOID:12241	beta thalassemia	603902	BETA THALASSEMIA, DOMINANT INCLUSION BODY TYPE	HBB	P68871
DOID:10923	sickle cell anemia	603903	SICKLE CELL ANEMIA	HBB	P68871
DOID:10241	thalassemia	604131	ALPHA-THALASSEMIA	HBA2	P69905
DOID:5683	hereditary breast ovarian cancer	604370	BREAST-OVARIAN CANCER, FAMILIAL, SUSCEPTIBILITY TO, 1	BRCA1	P38398
DOID:0080046	Stickler syndrome	604841	STICKLER SYNDROME, TYPE II	COL11A1	P12107
DOID:0050693	Brooke-Spiegler syndrome	605041	BROOKE-SPIEGLER SYNDROME	CYLD	Q9NQC7
DOID:0050439	Usher syndrome	605472	USHER SYNDROME, TYPE IIC	GPR98	Q8WXG9
DOID:0050439	Usher syndrome	605472	USHER SYNDROME, TYPE IIC	PDZD7	Q9H5P4
DOID:0050632	oculocutaneous albinism	606574	ALBINISM, OCULOCUTANEOUS, TYPE IV	SLC45A2	Q9UMX9
DOID:0050439	Usher syndrome	606943	USHER SYNDROME, TYPE IG	USH1G	Q495M9
DOID:0050632	oculocutaneous albinism	606952	ALBINISM, OCULOCUTANEOUS, TYPE IB	TYR	P14679
DOID:0050576	Senior-Loken syndrome	606996	SENIOR-LOKEN SYNDROME 4	NPHP4	O75161
DOID:3753	Hermansky-Pudlak syndrome	608233	HERMANSKY-PUDLAK SYNDROME 2	AP3B1	O00203
DOID:0050475	Weill-Marchesani syndrome	608328	WEILL-MARCHESANI SYNDROME 2	FBN1	P35555
DOID:0050424	familial adenomatous polyposis	608456	FAMILIAL ADENOMATOUS POLYPOSIS, 2	MUTYH	Q9UIF7
DOID:9562	primary ciliary dyskinesia	608644	CILIARY DYSKINESIA, PRIMARY, 3	DNAH5	Q8TE73
DOID:11986	familial hypertrophic cardiomyopathy	608751	CARDIOMYOPATHY, FAMILIAL HYPERTROPHIC, 8	MYL3	P08590
DOID:11986	familial hypertrophic cardiomyopathy	608758	CARDIOMYOPATHY, FAMILIAL HYPERTROPHIC, 10	MYL2	P10916
DOID:9258	Waardenburg's syndrome	608890	WAARDENBURG SYNDROME, TYPE 2D	SNAI2	O43623
DOID:0050466	Loeys-Dietz syndrome	608967	LOEYS-DIETZ SYNDROME, TYPE 2A	TGFBR1	P36897
DOID:0050466	Loeys-Dietz syndrome	609192	LOEYS-DIETZ SYNDROME, TYPE 1A	TGFBR1	P36897
DOID:0050576	Senior-Loken syndrome	609254	SENIOR-LOKEN SYNDROME 5	IQCB1	Q15051
DOID:3012	Li-Fraumeni syndrome	609265	LI-FRAUMENI SYNDROME 2	CHEK2	O96017
DOID:0050586	hereditary nonpolyposis colorectal cancer	609310	COLORECTAL CANCER, HEREDITARY NONPOLYPOSIS, TYPE 2	MLH1	P40692
DOID:3490	Noonan syndrome	609942	NOONAN SYNDROME 3	KRAS	P01116
DOID:0050466	Loeys-Dietz syndrome	610168	LOEYS-DIETZ SYNDROME, TYPE 1B	TGFBR2	P37173
DOID:0050629	Aicardi-Goutieres syndrome	610181	AICARDI-GOUTIERES SYNDROME 2	RNASEH2B	Q5TBB1
DOID:0050576	Senior-Loken syndrome	610189	SENIOR-LOKEN SYNDROME 6	CEP290	O15078
DOID:0050629	Aicardi-Goutieres syndrome	610329	AICARDI-GOUTIERES SYNDROME 3	RNASEH2C	Q8TDP1
DOID:0050629	Aicardi-Goutieres syndrome	610333	AICARDI-GOUTIERES SYNDROME 4	RNASEH2A	O75792
DOID:0050466	Loeys-Dietz syndrome	610380	LOEYS-DIETZ SYNDROME, TYPE 2B	TGFBR2	P37173
DOID:0050427	xeroderma pigmentosum	610651	XERODERMA PIGMENTOSUM, COMPLEMENTATION GROUP B	ERCC3	P19447
DOID:0050689	brachydactyly-syndactyly syndrome	610713	BRACHYDACTYLY-SYNDACTYLY SYNDROME	HOXD13	P35453
DOID:3490	Noonan syndrome	610733	NOONAN SYNDROME 4	SOS1	Q07889
DOID:9562	primary ciliary dyskinesia	610852	CILIARY DYSKINESIA, PRIMARY, 6	NME8	Q8N427
DOID:14702	branchiootorenal syndrome	610896	BRANCHIOOTORENAL SYNDROME 2	SIX5	Q8N196
DOID:0050592	asphyxiating thoracic dystrophy	611263	ASPHYXIATING THORACIC DYSTROPHY 2	IFT80	Q9P2H3
DOID:0050439	Usher syndrome	611383	USHER SYNDROME, TYPE IID	DFNB31	Q9P202
DOID:3490	Noonan syndrome	611553	NOONAN SYNDROME 5	RAF1	P04049
DOID:14291	LEOPARD syndrome	611554	LEOPARD SYNDROME 2	RAF1	P04049
DOID:9258	Waardenburg's syndrome	611584	WAARDENBURG SYNDROME, TYPE 2E	SOX10	P56693
DOID:2373	hereditary elliptocytosis	611804	ELLIPTOCYTOSIS 1	EPB41	P11171
DOID:2843	long QT syndrome	611818	LONG QT SYNDROME 9	CAV3	P56539
DOID:2843	long QT syndrome	611819	LONG QT SYNDROME 10	SCN4B	Q8IWT1
DOID:2843	long QT syndrome	611820	LONG QT SYNDROME 11	AKAP9	Q99996
DOID:9562	primary ciliary dyskinesia	611884	CILIARY DYSKINESIA, PRIMARY, 7	DNAH11	Q96DT5
DOID:11986	familial hypertrophic cardiomyopathy	612098	CARDIOMYOPATHY, FAMILIAL HYPERTROPHIC, 11	ACTC1	P68032
DOID:11986	familial hypertrophic cardiomyopathy	612124	CARDIOMYOPATHY, FAMILIAL HYPERTROPHIC, 12	CSRP3	P50461
DOID:0050675	Birk-Barel syndrome	612292	BIRK-BAREL MENTAL RETARDATION DYSMORPHISM SYNDROME	KCNK9	Q9NPC2
DOID:2842	Jervell-Lange Nielsen syndrome	612347	JERVELL AND LANGE-NIELSEN SYNDROME 2	KCNE1	P15382
DOID:2229	factor XI deficiency	612416	FACTOR XI DEFICIENCY	F11	P03951
DOID:9562	primary ciliary dyskinesia	612444	CILIARY DYSKINESIA, PRIMARY, 9	DNAI2	Q9GZS0
DOID:9562	primary ciliary dyskinesia	612518	CILIARY DYSKINESIA, PRIMARY, 10	DNAAF2	Q9NVR5
DOID:5683	hereditary breast ovarian cancer	612555	BREAST-OVARIAN CANCER, FAMILIAL, SUSCEPTIBILITY TO, 2	BRCA2	P51587
DOID:9562	primary ciliary dyskinesia	612649	CILIARY DYSKINESIA, PRIMARY, 11	RSPH4A	Q5TD94
DOID:9562	primary ciliary dyskinesia	612650	CILIARY DYSKINESIA, PRIMARY, 12	RSPH9	Q9H1X1
DOID:6612	leukocyte adhesion deficiency	612840	LEUKOCYTE ADHESION DEFICIENCY, TYPE III	FERMT3	Q86UX7
DOID:0050629	Aicardi-Goutieres syndrome	612952	AICARDI-GOUTIERES SYNDROME 5	SAMHD1	Q9Y3Z3
DOID:2843	long QT syndrome	612955	LONG QT SYNDROME 12	SNTA1	Q13424
DOID:14448	46 XY gonadal dysgenesis	612965	46,XY SEX REVERSAL 3	NR5A1	Q13285
DOID:14448	46 XY gonadal dysgenesis	613080	46,XY SEX REVERSAL 5	CBX2	Q14781
DOID:0050592	asphyxiating thoracic dystrophy	613091	ASPHYXIATING THORACIC DYSTROPHY 3	DYNC2H1	Q8NCM8
DOID:13911	achromatopsia	613093	CONE DYSTROPHY 4	PDE6C	P51160
DOID:898	polycystic kidney disease	613095	POLYCYSTIC KIDNEY DISEASE 2	PKD2	Q13563
DOID:9562	primary ciliary dyskinesia	613193	CILIARY DYSKINESIA, PRIMARY, 13	DNAAF1	Q8NEP3
DOID:0050475	Weill-Marchesani syndrome	613195	WEILL-MARCHESANI-LIKE SYNDROME	ADAMTS17	Q8TE56
DOID:3490	Noonan syndrome	613224	NOONAN SYNDROME 6	NRAS	P01111
DOID:11986	familial hypertrophic cardiomyopathy	613243	CARDIOMYOPATHY, FAMILIAL HYPERTROPHIC, 13	TNNC1	P63316
DOID:0050586	hereditary nonpolyposis colorectal cancer	613244	COLORECTAL CANCER, HEREDITARY NONPOLYPOSIS, TYPE 8	EPCAM	P16422
DOID:11986	familial hypertrophic cardiomyopathy	613251	CARDIOMYOPATHY, FAMILIAL HYPERTROPHIC, 14	MYH6	P13533
DOID:13515	tuberous sclerosis	613254	TUBEROUS SCLEROSIS 2	TSC2	P49815
DOID:11986	familial hypertrophic cardiomyopathy	613255	CARDIOMYOPATHY, FAMILIAL HYPERTROPHIC, 15	VCL	P18206
DOID:9258	Waardenburg's syndrome	613265	WAARDENBURG SYNDROME, TYPE 4B	EDN3	P14138
DOID:9258	Waardenburg's syndrome	613266	WAARDENBURG SYNDROME, TYPE 4C	SOX10	P56693
DOID:2843	long QT syndrome	613485	LONG QT SYNDROME 13	KCNJ5	P48544
DOID:0050577	Sensenbrenner syndrome	613610	CRANIOECTODERMAL DYSPLASIA 2	WDR35	Q9P2L0
DOID:0050576	Senior-Loken syndrome	613615	SENIOR-LOKEN SYNDROME 7	SDCCAG8	Q86SQ7
DOID:0050569	Seckel syndrome	613676	SECKEL SYNDROME 4	CENPJ	Q9HC77
DOID:2235	prothrombin deficiency	613679	PROTHROMBIN DEFICIENCY, CONGENITAL	F2	P00734
DOID:1933	Rubinstein-Taybi syndrome	613684	RUBINSTEIN-TAYBI SYNDROME 2	EP300	Q09472
DOID:2843	long QT syndrome	613688	LONG QT SYNDROME 2	KCNH2	Q12809
DOID:11986	familial hypertrophic cardiomyopathy	613690	CARDIOMYOPATHY, FAMILIAL HYPERTROPHIC, 7	TNNI3	P19429
DOID:2843	long QT syndrome	613693	LONG QT SYNDROME 6	KCNE2	Q9Y6J6
DOID:2843	long QT syndrome	613695	LONG QT SYNDROME 5	KCNE1	P15382
DOID:3490	Noonan syndrome	613706	NOONAN SYNDROME 7	BRAF	P15056
DOID:14291	LEOPARD syndrome	613707	LEOPARD SYNDROME 3	BRAF	P15056
DOID:2908	Treacher Collins syndrome	613717	TREACHER COLLINS SYNDROME 2	POLR1D	Q9Y2S0
DOID:14448	46 XY gonadal dysgenesis	613762	46,XY SEX REVERSAL 6	MAP3K1	Q13233
