# Supplementary material for: The role of the interactome in the maintenance of deleterious variability in human populations
Source: Mol Syst Biol. 2014 Sep 26;10(9):752. doi: 10.15252/msb.20145222 (PMC4299661; doi:10.15252/msb.20145222)
Supplement: Supplementary file 6 — Supplementary Table S4 [file msb0010-0752-SD6.xlsx]

## Sheet: Sheet1
module_id	Adjuster_pval_(FDR)	GO_name	GO_id	GO_domine		Supplementary Table S4: Analysis of GO enrichment for all the interactome modules obtained and represented in Figures 4 and 5. The module identifiers in the first column correspond to the identifiers in the figures.
1	0.0036	snRNA binding	GO:0017069	mf
1	0.0234	positive transcription elongation factor complex b	GO:0008024	cc
1	0.0234	polysomal ribosome	GO:0042788	cc
1	0.0356	transcription elongation factor complex	GO:0008023	cc
3	0.00273	dendritic shaft	GO:0043198	cc
3	0.0477	regulation of neuronal synaptic plasticity	GO:0048168	bp
4	1.02e-22	nuclear part	GO:0044428	cc
4	1.31e-18	nucleus	GO:0005634	cc
4	7.47e-17	nucleoplasm	GO:0005654	cc
4	1.93e-14	RNA splicing, via transesterification reactions	GO:0000375	bp
4	3.52e-13	RNA splicing, via transesterification reactions with bulged adenosine as nucleophile	GO:0000377	bp
4	3.52e-13	mRNA splicing, via spliceosome	GO:0000398	bp
4	3.6e-13	nucleic acid metabolic process	GO:0090304	bp
4	7.95e-13	mRNA processing	GO:0006397	bp
4	3.52e-12	response to DNA damage stimulus	GO:0006974	bp
4	7.38e-12	non-membrane-bounded organelle	GO:0043228	cc
4	7.38e-12	intracellular non-membrane-bounded organelle	GO:0043232	cc
4	2.06e-11	RNA splicing	GO:0008380	bp
4	4.58e-11	spliceosomal complex	GO:0005681	cc
4	2.59e-10	heterocycle metabolic process	GO:0046483	bp
4	3.11e-10	nucleobase-containing compound metabolic process	GO:0006139	bp
4	4.54e-10	cellular response to stress	GO:0033554	bp
4	5.63e-10	cellular aromatic compound metabolic process	GO:0006725	bp
4	5.69e-10	cellular macromolecule metabolic process	GO:0044260	bp
4	7.1e-10	macromolecule metabolic process	GO:0043170	bp
4	8.99e-10	RNA processing	GO:0006396	bp
4	1.17e-09	organic cyclic compound metabolic process	GO:1901360	bp
4	2.31e-09	nucleolus	GO:0005730	cc
4	2.46e-09	DNA integrity checkpoint	GO:0031570	bp
4	2.48e-09	cellular nitrogen compound metabolic process	GO:0034641	bp
4	2.56e-09	catalytic step 2 spliceosome	GO:0071013	cc
4	3.46e-09	regulation of cell cycle	GO:0051726	bp
4	3.63e-09	nuclear body	GO:0016604	cc
4	8.13e-09	intracellular organelle	GO:0043229	cc
4	8.53e-09	organelle	GO:0043226	cc
4	1.14e-08	DNA repair	GO:0006281	bp
4	1.48e-08	nitrogen compound metabolic process	GO:0006807	bp
4	4.3e-08	DNA metabolic process	GO:0006259	bp
4	1.4e-07	cell cycle checkpoint	GO:0000075	bp
4	1.78e-07	intracellular membrane-bounded organelle	GO:0043231	cc
4	1.85e-07	ribonucleoprotein complex assembly	GO:0022618	bp
4	1.99e-07	organic substance metabolic process	GO:0071704	bp
4	2.02e-07	DNA damage checkpoint	GO:0000077	bp
4	2.13e-07	membrane-bounded organelle	GO:0043227	cc
4	2.38e-07	intracellular organelle part	GO:0044446	cc
4	2.55e-07	enzyme binding	GO:0019899	mf
4	2.9e-07	primary metabolic process	GO:0044238	bp
4	3.21e-07	regulation of cyclin-dependent protein serine/threonine kinase activity	GO:0000079	bp
4	4.77e-07	ribonucleoprotein complex subunit organization	GO:0071826	bp
4	7.12e-07	organelle part	GO:0044422	cc
4	8.76e-07	protein kinase binding	GO:0019901	mf
4	1.12e-06	ribonucleoprotein complex	GO:0030529	cc
4	1.29e-06	kinase binding	GO:0019900	mf
4	1.64e-06	cell cycle	GO:0007049	bp
4	1.83e-06	double-strand break repair	GO:0006302	bp
4	4.8e-06	spliceosomal snRNP assembly	GO:0000387	bp
4	4.81e-06	cell cycle process	GO:0022402	bp
4	4.99e-06	cellular metabolic process	GO:0044237	bp
4	7.13e-06	negative regulation of cell cycle phase transition	GO:1901988	bp
4	1e-05	mRNA metabolic process	GO:0016071	bp
4	1.45e-05	regulation of cell cycle phase transition	GO:1901987	bp
4	1.78e-05	regulation of protein serine/threonine kinase activity	GO:0071900	bp
4	1.94e-05	negative regulation of cell cycle process	GO:0010948	bp
4	2.41e-05	damaged DNA binding	GO:0003684	mf
4	2.44e-05	protein serine/threonine kinase activity	GO:0004674	mf
4	3.25e-05	U12-type spliceosomal complex	GO:0005689	cc
4	3.41e-05	intracellular part	GO:0044424	cc
4	3.72e-05	regulation of mitotic cell cycle	GO:0007346	bp
4	4.53e-05	cytoplasm	GO:0005737	cc
4	4.66e-05	regulation of cell cycle process	GO:0010564	bp
4	4.88e-05	metabolic process	GO:0008152	bp
4	6.48e-05	small nuclear ribonucleoprotein complex	GO:0030532	cc
4	7.97e-05	spliceosomal complex assembly	GO:0000245	bp
4	0.000139	structure-specific DNA binding	GO:0043566	mf
4	0.000154	cell cycle phase transition	GO:0044770	bp
4	0.000154	mitotic cell cycle phase transition	GO:0044772	bp
4	0.000367	mitotic DNA integrity checkpoint	GO:0044774	bp
4	0.000516	RNA metabolic process	GO:0016070	bp
4	0.000651	RNA binding	GO:0003723	mf
4	0.000859	nucleic acid binding	GO:0003676	mf
4	0.00148	mitotic cell cycle	GO:0000278	bp
4	0.00247	cyclin-dependent protein kinase holoenzyme complex	GO:0000307	cc
4	0.00339	PRC1 complex	GO:0035102	cc
4	0.00369	nuclear speck	GO:0016607	cc
4	0.00374	heterocyclic compound binding	GO:1901363	mf
4	0.00395	response to stress	GO:0006950	bp
4	0.00416	organic cyclic compound binding	GO:0097159	mf
4	0.00462	chromosomal part	GO:0044427	cc
4	0.00541	DNA replication	GO:0006260	bp
4	0.00542	cytoskeletal part	GO:0044430	cc
4	0.00571	double-strand break repair via homologous recombination	GO:0000724	bp
4	0.00571	recombinational repair	GO:0000725	bp
4	0.00581	cysteine-type endopeptidase activity	GO:0004197	mf
4	0.0059	nucleoplasm part	GO:0044451	cc
4	0.00614	mitotic DNA damage checkpoint	GO:0044773	bp
4	0.00814	DNA-dependent ATPase activity	GO:0008094	mf
4	0.00895	regulation of protein kinase activity	GO:0045859	bp
4	0.00971	ATP binding	GO:0005524	mf
4	0.0103	adenyl ribonucleotide binding	GO:0032559	mf
4	0.0108	G1/S transition of mitotic cell cycle	GO:0000082	bp
4	0.011	ubiquitin protein ligase binding	GO:0031625	mf
4	0.011	small conjugating protein ligase binding	GO:0044389	mf
4	0.0117	adenyl nucleotide binding	GO:0030554	mf
4	0.012	STAGA complex	GO:0030914	cc
4	0.0144	G2/M transition of mitotic cell cycle	GO:0000086	bp
4	0.0148	death	GO:0016265	bp
4	0.0153	replicative senescence	GO:0090399	bp
4	0.0154	regulation of transferase activity	GO:0051338	bp
4	0.0164	PML body	GO:0016605	cc
4	0.0166	mitotic cell cycle checkpoint	GO:0007093	bp
4	0.017	cell death	GO:0008219	bp
4	0.0175	G2 DNA damage checkpoint	GO:0031572	bp
4	0.0188	regulation of kinase activity	GO:0043549	bp
4	0.022	membrane disassembly	GO:0030397	bp
4	0.022	nuclear envelope disassembly	GO:0051081	bp
4	0.0222	dynein binding	GO:0045502	mf
4	0.0237	regulation of macromolecule metabolic process	GO:0060255	bp
4	0.0245	inclusion body	GO:0016234	cc
4	0.0246	double-stranded DNA binding	GO:0003690	mf
4	0.0289	termination of RNA polymerase II transcription	GO:0006369	bp
4	0.0334	cell division	GO:0051301	bp
4	0.0343	mitotic nuclear envelope disassembly	GO:0007077	bp
4	0.0359	SAGA-type complex	GO:0070461	cc
4	0.041	response to ionizing radiation	GO:0010212	bp
4	0.0475	U5 snRNP	GO:0005682	cc
5	4.26e-97	regulation of transcription, DNA-dependent	GO:0006355	bp
5	8.39e-97	regulation of RNA biosynthetic process	GO:2001141	bp
5	4.11e-94	regulation of RNA metabolic process	GO:0051252	bp
5	3.2e-85	regulation of cellular macromolecule biosynthetic process	GO:2000112	bp
5	1.88e-83	RNA biosynthetic process	GO:0032774	bp
5	3.23e-83	regulation of macromolecule biosynthetic process	GO:0010556	bp
5	2.43e-81	regulation of gene expression	GO:0010468	bp
5	4.51e-80	regulation of nucleobase-containing compound metabolic process	GO:0019219	bp
5	7.2e-80	regulation of cellular biosynthetic process	GO:0031326	bp
5	6.36e-79	regulation of biosynthetic process	GO:0009889	bp
5	1.05e-77	nucleic acid binding transcription factor activity	GO:0001071	mf
5	1.97e-77	DNA binding	GO:0003677	mf
5	2.25e-77	regulation of nitrogen compound metabolic process	GO:0051171	bp
5	5.12e-77	nucleobase-containing compound biosynthetic process	GO:0034654	bp
5	7.87e-77	sequence-specific DNA binding transcription factor activity	GO:0003700	mf
5	1.03e-76	transcription, DNA-dependent	GO:0006351	bp
5	2.67e-75	heterocycle biosynthetic process	GO:0018130	bp
5	2.01e-74	organic cyclic compound biosynthetic process	GO:1901362	bp
5	3.26e-74	aromatic compound biosynthetic process	GO:0019438	bp
5	9.74e-74	cellular nitrogen compound biosynthetic process	GO:0044271	bp
5	2.18e-72	negative regulation of transcription, DNA-dependent	GO:0045892	bp
5	7.25e-70	regulation of transcription from RNA polymerase II promoter	GO:0006357	bp
5	5.51e-69	negative regulation of RNA metabolic process	GO:0051253	bp
5	5.48e-68	negative regulation of gene expression	GO:0010629	bp
5	1.8e-66	macromolecule biosynthetic process	GO:0009059	bp
5	5.68e-65	sequence-specific DNA binding	GO:0043565	mf
5	4.07e-64	negative regulation of cellular macromolecule biosynthetic process	GO:2000113	bp
5	6.75e-64	negative regulation of nucleobase-containing compound metabolic process	GO:0045934	bp
5	1.05e-62	negative regulation of nitrogen compound metabolic process	GO:0051172	bp
5	9.99e-62	RNA metabolic process	GO:0016070	bp
5	1.53e-61	negative regulation of macromolecule biosynthetic process	GO:0010558	bp
5	2.36e-60	negative regulation of cellular biosynthetic process	GO:0031327	bp
5	1.56e-59	nucleic acid metabolic process	GO:0090304	bp
5	1.9e-59	negative regulation of biosynthetic process	GO:0009890	bp
5	3.66e-59	nucleus	GO:0005634	cc
5	1.3e-58	regulation of macromolecule metabolic process	GO:0060255	bp
5	9.51e-57	cellular macromolecule biosynthetic process	GO:0034645	bp
5	4.06e-55	regulation of primary metabolic process	GO:0080090	bp
5	1.48e-52	cellular biosynthetic process	GO:0044249	bp
5	1.82e-52	organic substance biosynthetic process	GO:1901576	bp
5	3.34e-52	regulation of cellular metabolic process	GO:0031323	bp
5	3.55e-52	negative regulation of transcription from RNA polymerase II promoter	GO:0000122	bp
5	4.21e-51	biosynthetic process	GO:0009058	bp
5	5.05e-51	nucleic acid binding	GO:0003676	mf
5	4.22e-48	positive regulation of transcription, DNA-dependent	GO:0045893	bp
5	4.36e-48	protein binding transcription factor activity	GO:0000988	mf
5	8.01e-48	regulation of metabolic process	GO:0019222	bp
5	2.41e-47	nucleobase-containing compound metabolic process	GO:0006139	bp
5	9.7e-47	regulatory region DNA binding	GO:0000975	mf
5	9.7e-47	regulatory region nucleic acid binding	GO:0001067	mf
5	1.36e-46	positive regulation of gene expression	GO:0010628	bp
5	3.28e-46	heterocycle metabolic process	GO:0046483	bp
5	4.11e-46	transcription factor binding	GO:0008134	mf
5	1.3e-45	transcription factor binding transcription factor activity	GO:0000989	mf
5	5.73e-45	positive regulation of RNA metabolic process	GO:0051254	bp
5	7.97e-45	organic cyclic compound metabolic process	GO:1901360	bp
5	1.01e-44	cellular aromatic compound metabolic process	GO:0006725	bp
5	1.63e-44	transcription regulatory region DNA binding	GO:0044212	mf
5	1.4e-43	negative regulation of cellular metabolic process	GO:0031324	bp
5	2.25e-43	negative regulation of macromolecule metabolic process	GO:0010605	bp
5	2.35e-43	cellular nitrogen compound metabolic process	GO:0034641	bp
5	9.15e-41	chromatin binding	GO:0003682	mf
5	9.63e-41	negative regulation of metabolic process	GO:0009892	bp
5	1.1e-40	nitrogen compound metabolic process	GO:0006807	bp
5	6.07e-40	positive regulation of nucleobase-containing compound metabolic process	GO:0045935	bp
5	1.54e-39	chromatin organization	GO:0006325	bp
5	2.05e-39	positive regulation of transcription from RNA polymerase II promoter	GO:0045944	bp
5	5.14e-39	positive regulation of nitrogen compound metabolic process	GO:0051173	bp
5	1.13e-38	positive regulation of macromolecule biosynthetic process	GO:0010557	bp
5	1.9e-37	transcription cofactor activity	GO:0003712	mf
5	3.01e-37	sequence-specific DNA binding RNA polymerase II transcription factor activity	GO:0000981	mf
5	3.08e-37	chromatin modification	GO:0016568	bp
5	4.43e-37	nuclear part	GO:0044428	cc
5	1.1e-36	positive regulation of cellular biosynthetic process	GO:0031328	bp
5	5.86e-36	positive regulation of biosynthetic process	GO:0009891	bp
5	6.93e-36	cellular macromolecule metabolic process	GO:0044260	bp
5	3.13e-35	chromosome organization	GO:0051276	bp
5	1.64e-33	macromolecule metabolic process	GO:0043170	bp
5	2.6e-28	intracellular membrane-bounded organelle	GO:0043231	cc
5	1.3e-27	membrane-bounded organelle	GO:0043227	cc
5	1.45e-27	heterocyclic compound binding	GO:1901363	mf
5	2.82e-27	positive regulation of macromolecule metabolic process	GO:0010604	bp
5	7.38e-27	nucleoplasm	GO:0005654	cc
5	1.51e-26	organic cyclic compound binding	GO:0097159	mf
5	9.15e-25	negative regulation of cellular process	GO:0048523	bp
5	7.71e-24	histone deacetylase complex	GO:0000118	cc
5	8.5e-24	positive regulation of metabolic process	GO:0009893	bp
5	2.22e-23	positive regulation of cellular metabolic process	GO:0031325	bp
5	6.36e-23	transcription factor complex	GO:0005667	cc
5	2.46e-22	negative regulation of biological process	GO:0048519	bp
5	2.56e-22	chromatin	GO:0000785	cc
5	4.45e-22	anatomical structure development	GO:0048856	bp
5	9.49e-22	cell differentiation	GO:0030154	bp
5	1.28e-21	chromosomal part	GO:0044427	cc
5	1.31e-21	cellular developmental process	GO:0048869	bp
5	1.67e-21	transcriptional repressor complex	GO:0017053	cc
5	1.47e-20	transcription corepressor activity	GO:0003714	mf
5	2.46e-20	regulation of cellular process	GO:0050794	bp
5	4.42e-20	primary metabolic process	GO:0044238	bp
5	1.59e-19	transcription regulatory region sequence-specific DNA binding	GO:0000976	mf
5	1.7e-19	intracellular organelle	GO:0043229	cc
5	1.73e-19	organic substance metabolic process	GO:0071704	bp
5	1.93e-19	developmental process	GO:0032502	bp
5	2.75e-19	organ development	GO:0048513	bp
5	3.68e-19	nucleoplasm part	GO:0044451	cc
5	4.85e-19	regulation of biological process	GO:0050789	bp
5	5.13e-19	biological regulation	GO:0065007	bp
5	6.46e-19	organelle	GO:0043226	cc
5	1.07e-18	covalent chromatin modification	GO:0016569	bp
5	7.02e-18	cellular metabolic process	GO:0044237	bp
5	1.3e-17	positive regulation of cellular process	GO:0048522	bp
5	1.59e-17	single-organism developmental process	GO:0044767	bp
5	4.58e-17	transcription coactivator activity	GO:0003713	mf
5	8.79e-17	steroid hormone receptor activity	GO:0003707	mf
5	9.05e-17	RNA polymerase II core promoter proximal region sequence-specific DNA binding transcription factor activity	GO:0000982	mf
5	1.17e-16	histone modification	GO:0016570	bp
5	1.26e-15	metabolic process	GO:0008152	bp
5	2.44e-15	regulation of cell differentiation	GO:0045595	bp
5	8.18e-15	transcription initiation from RNA polymerase II promoter	GO:0006367	bp
5	1.3e-14	RNA polymerase II transcription regulatory region sequence-specific DNA binding transcription factor activity involved in positive regulation of transcription	GO:0001228	mf
5	1.37e-14	steroid hormone mediated signaling pathway	GO:0043401	bp
5	3.58e-14	positive regulation of biological process	GO:0048518	bp
5	7.91e-14	chromatin remodeling	GO:0006338	bp
5	8.56e-14	regulation of developmental process	GO:0050793	bp
5	1.17e-13	DNA-dependent transcription, initiation	GO:0006352	bp
5	7.53e-13	RNA polymerase II transcription factor binding	GO:0001085	mf
5	1.7e-12	cellular response to steroid hormone stimulus	GO:0071383	bp
5	1.89e-12	ligand-activated sequence-specific DNA binding RNA polymerase II transcription factor activity	GO:0004879	mf
5	2.36e-12	RNA polymerase II transcription factor binding transcription factor activity	GO:0001076	mf
5	2.98e-12	regulation of gene expression, epigenetic	GO:0040029	bp
5	3.1e-12	RNA polymerase II regulatory region DNA binding	GO:0001012	mf
5	3.3e-12	activating transcription factor binding	GO:0033613	mf
5	5.37e-12	nuclear chromatin	GO:0000790	cc
5	5.71e-12	SWI/SNF superfamily-type complex	GO:0070603	cc
5	8.38e-12	macromolecule methylation	GO:0043414	bp
5	8.82e-12	RNA polymerase II regulatory region sequence-specific DNA binding	GO:0000977	mf
5	1.52e-11	SMAD binding	GO:0046332	mf
5	2.13e-11	cellular response to endogenous stimulus	GO:0071495	bp
5	2.24e-11	hormone-mediated signaling pathway	GO:0009755	bp
5	4.91e-11	transcription from RNA polymerase II promoter	GO:0006366	bp
5	6.68e-11	response to endogenous stimulus	GO:0009719	bp
5	7.05e-11	methylation	GO:0032259	bp
5	7.08e-11	nuclear chromosome part	GO:0044454	cc
5	1.1e-10	RNA polymerase II core promoter proximal region sequence-specific DNA binding transcription factor activity involved in positive regulation of transcription	GO:0001077	mf
5	1.19e-10	negative regulation of cell differentiation	GO:0045596	bp
5	3.06e-10	heterochromatin	GO:0000792	cc
5	3.77e-10	RNA polymerase II distal enhancer sequence-specific DNA binding transcription factor activity	GO:0003705	mf
5	4.05e-10	cell fate commitment	GO:0045165	bp
5	4.71e-10	positive regulation of developmental process	GO:0051094	bp
5	9.67e-10	negative regulation of developmental process	GO:0051093	bp
5	1.87e-09	histone methyltransferase complex	GO:0035097	cc
5	1.9e-09	repressing transcription factor binding	GO:0070491	mf
5	2.19e-09	negative regulation of gene expression, epigenetic	GO:0045814	bp
5	2.42e-09	histone deacetylase binding	GO:0042826	mf
5	2.85e-09	methyltransferase complex	GO:0034708	cc
5	2.86e-09	cellular response to chemical stimulus	GO:0070887	bp
5	3.16e-09	organelle organization	GO:0006996	bp
5	4.28e-09	bHLH transcription factor binding	GO:0043425	mf
5	6.84e-09	zinc ion binding	GO:0008270	mf
5	8.01e-09	regulation of binding	GO:0051098	bp
5	8.3e-09	histone methylation	GO:0016571	bp
5	8.72e-09	response to steroid hormone stimulus	GO:0048545	bp
5	1.15e-08	regulation of multicellular organismal development	GO:2000026	bp
5	1.4e-08	transforming growth factor beta receptor signaling pathway	GO:0007179	bp
5	1.45e-08	RNA polymerase II transcription factor binding transcription factor activity involved in positive regulation of transcription	GO:0001190	mf
5	1.55e-08	regulation of DNA binding	GO:0051101	bp
5	1.7e-08	transmembrane receptor protein serine/threonine kinase signaling pathway	GO:0007178	bp
5	2.03e-08	positive regulation of cell differentiation	GO:0045597	bp
5	2.05e-08	methyltransferase activity	GO:0008168	mf
5	2.41e-08	cellular response to transforming growth factor beta stimulus	GO:0071560	bp
5	2.89e-08	S-adenosylmethionine-dependent methyltransferase activity	GO:0008757	mf
5	3.08e-08	response to transforming growth factor beta stimulus	GO:0071559	bp
5	3.62e-08	Sin3 complex	GO:0016580	cc
5	3.62e-08	Sin3-type complex	GO:0070822	cc
5	3.85e-08	histone methyltransferase activity	GO:0042054	mf
5	4.01e-08	cellular response to organic substance	GO:0071310	bp
5	5.1e-08	transferase activity, transferring one-carbon groups	GO:0016741	mf
5	5.62e-08	protein-DNA complex subunit organization	GO:0071824	bp
5	6.53e-08	lysine N-methyltransferase activity	GO:0016278	mf
5	6.53e-08	protein-lysine N-methyltransferase activity	GO:0016279	mf
5	1.23e-07	NuRD complex	GO:0016581	cc
5	1.23e-07	CHD-type complex	GO:0090545	cc
5	1.23e-07	protein deacetylase activity	GO:0033558	mf
5	1.29e-07	cellular response to organic cyclic compound	GO:0071407	bp
5	1.44e-07	peptidyl-lysine modification	GO:0018205	bp
5	1.81e-07	embryonic organ development	GO:0048568	bp
5	1.87e-07	protein deacetylation	GO:0006476	bp
5	1.87e-07	protein deacylation	GO:0035601	bp
5	2.02e-07	protein methylation	GO:0006479	bp
5	2.02e-07	protein alkylation	GO:0008213	bp
5	2.34e-07	intracellular part	GO:0044424	cc
5	2.76e-07	response to organic substance	GO:0010033	bp
5	2.78e-07	protein methyltransferase activity	GO:0008276	mf
5	2.82e-07	cell development	GO:0048468	bp
5	2.9e-07	deacetylase activity	GO:0019213	mf
5	3.08e-07	N-methyltransferase activity	GO:0008170	mf
5	3.52e-07	anatomical structure morphogenesis	GO:0009653	bp
5	3.67e-07	chromatin silencing	GO:0006342	bp
5	4.52e-07	transition metal ion binding	GO:0046914	mf
5	4.89e-07	SWI/SNF complex	GO:0016514	cc
5	5.07e-07	nucleosome organization	GO:0034728	bp
5	5.78e-07	RNA polymerase II activating transcription factor binding	GO:0001102	mf
5	5.78e-07	histone-lysine N-methyltransferase activity	GO:0018024	mf
5	5.97e-07	histone binding	GO:0042393	mf
5	6.85e-07	structure-specific DNA binding	GO:0043566	mf
5	7.19e-07	intracellular receptor signaling pathway	GO:0030522	bp
5	7.78e-07	co-SMAD binding	GO:0070410	mf
5	7.97e-07	regulation of sequence-specific DNA binding transcription factor activity	GO:0051090	bp
5	8.27e-07	histone deacetylation	GO:0016575	bp
5	1.04e-06	intracellular organelle part	GO:0044446	cc
5	1.27e-06	histone deacetylase activity	GO:0004407	mf
5	1.27e-06	R-SMAD binding	GO:0070412	mf
5	1.3e-06	response to chemical stimulus	GO:0042221	bp
5	1.33e-06	chromatin DNA binding	GO:0031490	mf
5	1.35e-06	core promoter proximal region sequence-specific DNA binding	GO:0000987	mf
5	1.35e-06	core promoter proximal region DNA binding	GO:0001159	mf
5	1.39e-06	BAF-type complex	GO:0090544	cc
5	2.57e-06	regulation of histone modification	GO:0031056	bp
5	2.83e-06	myeloid cell differentiation	GO:0030099	bp
5	2.94e-06	histone deacetylase activity (H3-K9 specific)	GO:0032129	mf
5	2.94e-06	NAD-dependent histone deacetylase activity (H3-K9 specific)	GO:0046969	mf
5	2.98e-06	histone lysine methylation	GO:0034968	bp
5	3.24e-06	response to organic cyclic compound	GO:0014070	bp
5	4.37e-06	organelle part	GO:0044422	cc
5	5.06e-06	muscle cell differentiation	GO:0042692	bp
5	5.6e-06	response to lipid	GO:0033993	bp
5	5.63e-06	regulation of cell proliferation	GO:0042127	bp
5	5.98e-06	ligand-dependent nuclear receptor binding	GO:0016922	mf
5	6.11e-06	core promoter binding	GO:0001047	mf
5	6.33e-06	single-organism cellular process	GO:0044763	bp
5	6.35e-06	protein dimerization activity	GO:0046983	mf
5	6.53e-06	nBAF complex	GO:0071565	cc
5	6.7e-06	organ morphogenesis	GO:0009887	bp
5	9.15e-06	nucleolus	GO:0005730	cc
5	1.03e-05	transforming growth factor beta receptor, cytoplasmic mediator activity	GO:0005072	mf
5	1.03e-05	NAD-dependent histone deacetylase activity (H4-K16 specific)	GO:0046970	mf
5	1.23e-05	nucleosome disassembly	GO:0006337	bp
5	1.23e-05	protein-DNA complex disassembly	GO:0032986	bp
5	1.29e-05	regulation of multicellular organismal process	GO:0051239	bp
5	1.34e-05	regulation of chromatin organization	GO:1902275	bp
5	1.57e-05	enhancer binding	GO:0035326	mf
5	2.06e-05	nuclear hormone receptor binding	GO:0035257	mf
5	2.26e-05	npBAF complex	GO:0071564	cc
5	2.39e-05	retinoid X receptor binding	GO:0046965	mf
5	2.81e-05	negative regulation of osteoblast differentiation	GO:0045668	bp
5	3.21e-05	cellular response to hormone stimulus	GO:0032870	bp
5	3.59e-05	histone deacetylase activity (H3-K14 specific)	GO:0031078	mf
5	3.59e-05	NAD-dependent histone deacetylase activity (H3-K14 specific)	GO:0032041	mf
5	3.59e-05	histone deacetylase activity (H4-K16 specific)	GO:0034739	mf
5	3.59e-05	NAD-dependent histone deacetylase activity (H3-K18 specific)	GO:0097372	mf
5	4.05e-05	E-box binding	GO:0070888	mf
5	4.44e-05	response to hormone stimulus	GO:0009725	bp
5	4.5e-05	leukocyte differentiation	GO:0002521	bp
5	5.42e-05	N-acetyltransferase activity	GO:0008080	mf
5	5.64e-05	NAD-dependent histone deacetylase activity	GO:0017136	mf
5	5.64e-05	NAD-dependent protein deacetylase activity	GO:0034979	mf
5	7.06e-05	hydrolase activity, acting on carbon-nitrogen (but not peptide) bonds, in linear amides	GO:0016811	mf
5	7.18e-05	RNA polymerase II transcription cofactor activity	GO:0001104	mf
5	7.35e-05	regulation of osteoblast differentiation	GO:0045667	bp
5	7.39e-05	protein acetylation	GO:0006473	bp
5	8.32e-05	single-organism process	GO:0044699	bp
5	9.45e-05	N-acyltransferase activity	GO:0016410	mf
5	0.000102	RNA polymerase II core promoter proximal region sequence-specific DNA binding transcription factor activity involved in negative regulation of transcription	GO:0001078	mf
5	0.000129	regulation of ossification	GO:0030278	bp
5	0.000131	intracellular estrogen receptor signaling pathway	GO:0030520	bp
5	0.000157	Notch signaling pathway	GO:0007219	bp
5	0.000192	negative regulation of cell proliferation	GO:0008285	bp
5	0.000201	PML body	GO:0016605	cc
5	0.000207	acetyltransferase activity	GO:0016407	mf
5	0.000267	ESC/E(Z) complex	GO:0035098	cc
5	0.000274	cellular response to lipid	GO:0071396	bp
5	0.000275	protein acylation	GO:0043543	bp
5	0.000295	hormone receptor binding	GO:0051427	mf
5	0.000317	RNA polymerase II transcription regulatory region sequence-specific DNA binding transcription factor activity involved in negative regulation of transcription	GO:0001227	mf
5	0.000356	methylation-dependent chromatin silencing	GO:0006346	bp
5	0.000363	chromosome	GO:0005694	cc
5	0.000426	regulation of cell development	GO:0060284	bp
5	0.000437	heart development	GO:0007507	bp
5	0.000445	steroid hormone receptor binding	GO:0035258	mf
5	0.000456	double-stranded DNA binding	GO:0003690	mf
5	0.000462	RNA polymerase II transcription coactivator activity	GO:0001105	mf
5	0.000527	internal protein amino acid acetylation	GO:0006475	bp
5	0.000527	peptidyl-lysine acetylation	GO:0018394	bp
5	0.000528	negative regulation of signal transduction	GO:0009968	bp
5	0.00053	enhancer sequence-specific DNA binding	GO:0001158	mf
5	0.000557	hematopoietic or lymphoid organ development	GO:0048534	bp
5	0.000577	system development	GO:0048731	bp
5	0.000633	negative regulation of DNA binding	GO:0043392	bp
5	0.000644	multicellular organismal process	GO:0032501	bp
5	0.000656	tissue morphogenesis	GO:0048729	bp
5	0.000669	modulation by host of viral transcription	GO:0043921	bp
5	0.000669	modulation by host of symbiont transcription	GO:0052472	bp
5	0.000734	methylated histone residue binding	GO:0035064	mf
5	0.000839	embryonic morphogenesis	GO:0048598	bp
5	0.00093	single-multicellular organism process	GO:0044707	bp
5	0.000942	negative regulation of signaling	GO:0023057	bp
5	0.00108	transforming growth factor beta receptor, pathway-specific cytoplasmic mediator activity	GO:0030618	mf
5	0.00112	histone acetylation	GO:0016573	bp
5	0.00114	BMP signaling pathway	GO:0030509	bp
5	0.00117	negative regulation of cell communication	GO:0010648	bp
5	0.0012	histone acetyltransferase activity	GO:0004402	mf
5	0.00123	negative regulation of binding	GO:0051100	bp
5	0.00134	modulation of transcription in other organism involved in symbiotic interaction	GO:0052312	bp
5	0.0014	regulation of muscle cell differentiation	GO:0051147	bp
5	0.00143	retinoic acid receptor binding	GO:0042974	mf
5	0.00152	nuclear body	GO:0016604	cc
5	0.00159	regulation of chromosome organization	GO:0033044	bp
5	0.0016	core promoter sequence-specific DNA binding	GO:0001046	mf
5	0.00164	pattern specification process	GO:0007389	bp
5	0.00169	embryo development ending in birth or egg hatching	GO:0009792	bp
5	0.00173	internal peptidyl-lysine acetylation	GO:0018393	bp
5	0.00174	negative regulation of histone modification	GO:0031057	bp
5	0.00191	striated muscle cell differentiation	GO:0051146	bp
5	0.00201	embryo development	GO:0009790	bp
5	0.00211	histone acetyltransferase binding	GO:0035035	mf
5	0.00214	regulation of muscle tissue development	GO:1901861	bp
5	0.00232	tissue development	GO:0009888	bp
5	0.00259	in utero embryonic development	GO:0001701	bp
5	0.00297	regulation of transforming growth factor beta receptor signaling pathway	GO:0017015	bp
5	0.00382	chordate embryonic development	GO:0043009	bp
5	0.0039	WINAC complex	GO:0071778	cc
5	0.0041	somatic stem cell maintenance	GO:0035019	bp
5	0.00455	modification by host of symbiont morphology or physiology	GO:0051851	bp
5	0.00468	negative regulation of response to stimulus	GO:0048585	bp
5	0.00487	negative regulation of sequence-specific DNA binding transcription factor activity	GO:0043433	bp
5	0.00605	histone H3-K4 methylation	GO:0051568	bp
5	0.00674	neuron differentiation	GO:0030182	bp
5	0.00686	regulation of striated muscle tissue development	GO:0016202	bp
5	0.00747	DNA methylation or demethylation	GO:0044728	bp
5	0.00786	response to growth factor stimulus	GO:0070848	bp
5	0.00865	cellular response to growth factor stimulus	GO:0071363	bp
5	0.00894	retinoic acid receptor signaling pathway	GO:0048384	bp
5	0.009	erythrocyte differentiation	GO:0030218	bp
5	0.00919	transferase activity, transferring acyl groups other than amino-acyl groups	GO:0016747	mf
5	0.0102	regulation of muscle organ development	GO:0048634	bp
5	0.011	CCAAT-binding factor complex	GO:0016602	cc
5	0.0114	peptidyl-lysine methylation	GO:0018022	bp
5	0.0117	regulation of striated muscle cell differentiation	GO:0051153	bp
5	0.012	epithelial cell differentiation	GO:0030855	bp
5	0.0121	hydrolase activity, acting on carbon-nitrogen (but not peptide) bonds	GO:0016810	mf
5	0.0123	hemopoiesis	GO:0030097	bp
5	0.0129	DNA alkylation	GO:0006305	bp
5	0.0129	DNA methylation	GO:0006306	bp
5	0.0131	protein heterodimerization activity	GO:0046982	mf
5	0.0138	regulation of cellular response to growth factor stimulus	GO:0090287	bp
5	0.0169	gene silencing	GO:0016458	bp
5	0.0172	positive regulation of DNA binding	GO:0043388	bp
5	0.0174	methyl-CpG binding	GO:0008327	mf
5	0.02	p53 binding	GO:0002039	mf
5	0.0201	protein-DNA complex	GO:0032993	cc
5	0.0205	protein-DNA complex assembly	GO:0065004	bp
5	0.0206	cell fate determination	GO:0001709	bp
5	0.0206	interaction with symbiont	GO:0051702	bp
5	0.0208	lymphocyte differentiation	GO:0030098	bp
5	0.023	positive regulation of binding	GO:0051099	bp
5	0.0237	I-SMAD binding	GO:0070411	mf
5	0.0254	regulation of BMP signaling pathway	GO:0030510	bp
5	0.0322	DNA methylation on cytosine	GO:0032776	bp
5	0.0322	histone H4 deacetylation	GO:0070933	bp
5	0.0323	nucleosome	GO:0000786	cc
5	0.0327	Set1C/COMPASS complex	GO:0048188	cc
5	0.0349	positive regulation of histone modification	GO:0031058	bp
5	0.0412	striated muscle tissue development	GO:0014706	bp
5	0.0466	RNA polymerase II repressing transcription factor binding	GO:0001103	mf
5	0.0487	nuclear heterochromatin	GO:0005720	cc
5	0.0498	euchromatin	GO:0000791	cc
6	2.75e-11	cellular membrane fusion	GO:0006944	bp
6	4.78e-11	membrane fusion	GO:0061025	bp
6	5.94e-09	SNARE complex	GO:0031201	cc
6	2.34e-07	SNAP receptor activity	GO:0005484	mf
6	6.84e-07	organelle fusion	GO:0048284	bp
6	7.76e-06	vesicle-mediated transport	GO:0016192	bp
6	0.000264	Golgi membrane	GO:0000139	cc
6	0.000341	cellular membrane organization	GO:0016044	bp
6	0.000351	membrane organization	GO:0061024	bp
6	0.000479	vesicle fusion with Golgi apparatus	GO:0048280	bp
6	0.00069	vesicle fusion	GO:0006906	bp
6	0.000804	protein transport	GO:0015031	bp
6	0.00106	establishment of protein localization	GO:0045184	bp
6	0.00166	Golgi apparatus part	GO:0044431	cc
6	0.00427	Golgi vesicle transport	GO:0048193	bp
6	0.00799	cis-Golgi network	GO:0005801	cc
6	0.0115	ER to Golgi vesicle-mediated transport	GO:0006888	bp
6	0.0136	organic substance transport	GO:0071702	bp
6	0.0159	establishment of localization in cell	GO:0051649	bp
6	0.0324	membrane	GO:0016020	cc
6	0.046	organelle membrane	GO:0031090	cc
7	8.58e-21	eukaryotic 48S preinitiation complex	GO:0033290	cc
7	3.99e-20	eukaryotic 43S preinitiation complex	GO:0016282	cc
7	3.99e-20	translation preinitiation complex	GO:0070993	cc
7	1.49e-19	eukaryotic translation initiation factor 3 complex	GO:0005852	cc
7	1.63e-19	formation of translation preinitiation complex	GO:0001731	bp
7	6.96e-19	translation initiation factor activity	GO:0003743	mf
7	2.32e-18	regulation of translational initiation	GO:0006446	bp
7	2.13e-16	translation factor activity, nucleic acid binding	GO:0008135	mf
7	1.29e-12	regulation of translation	GO:0006417	bp
7	1.87e-12	translational initiation	GO:0006413	bp
7	2.27e-10	posttranscriptional regulation of gene expression	GO:0010608	bp
7	1.1e-07	ribonucleoprotein complex assembly	GO:0022618	bp
7	1.39e-07	ribonucleoprotein complex subunit organization	GO:0071826	bp
7	7.21e-06	translation	GO:0006412	bp
7	7.63e-05	regulation of cellular protein metabolic process	GO:0032268	bp
7	0.00024	cytosol	GO:0005829	cc
7	0.000453	regulation of protein metabolic process	GO:0051246	bp
7	0.000466	RNA binding	GO:0003723	mf
7	0.000744	ribonucleoprotein complex	GO:0030529	cc
7	0.0113	regulation of TOR signaling cascade	GO:0032006	bp
7	0.0135	positive regulation of TOR signaling cascade	GO:0032008	bp
7	0.0177	cellular macromolecular complex assembly	GO:0034622	bp
7	0.0218	cytoplasmic part	GO:0044444	cc
9	4.59e-40	protein targeting to ER	GO:0045047	bp
9	1.03e-39	establishment of protein localization to endoplasmic reticulum	GO:0072599	bp
9	5.12e-39	SRP-dependent cotranslational protein targeting to membrane	GO:0006614	bp
9	1.14e-38	cotranslational protein targeting to membrane	GO:0006613	bp
9	3.3e-35	viral infectious cycle	GO:0019058	bp
9	3.3e-35	cellular protein complex disassembly	GO:0043624	bp
9	6.08e-35	viral transcription	GO:0019083	bp
9	1.45e-34	translational termination	GO:0006415	bp
9	1.52e-34	protein complex disassembly	GO:0043241	bp
9	8.67e-34	cytosolic part	GO:0044445	cc
9	3.52e-33	protein targeting to membrane	GO:0006612	bp
9	4.61e-33	ribosomal subunit	GO:0044391	cc
9	7.88e-33	translational elongation	GO:0006414	bp
9	2.2e-30	structural constituent of ribosome	GO:0003735	mf
9	1.8e-29	macromolecular complex disassembly	GO:0032984	bp
9	1.17e-28	translation	GO:0006412	bp
9	2.12e-28	establishment of protein localization to membrane	GO:0090150	bp
9	4.43e-28	nuclear-transcribed mRNA catabolic process, nonsense-mediated decay	GO:0000184	bp
9	5.12e-28	protein targeting	GO:0006605	bp
9	1.05e-26	translational initiation	GO:0006413	bp
9	3.65e-25	establishment of protein localization to organelle	GO:0072594	bp
9	1.92e-24	ribosome	GO:0005840	cc
9	1.34e-22	structural molecule activity	GO:0005198	mf
9	7.08e-22	nuclear-transcribed mRNA catabolic process	GO:0000956	bp
9	4.11e-21	mRNA catabolic process	GO:0006402	bp
9	1.87e-20	RNA catabolic process	GO:0006401	bp
9	4.67e-20	cytosolic large ribosomal subunit	GO:0022625	cc
9	6.55e-19	nucleobase-containing compound catabolic process	GO:0034655	bp
9	1.37e-18	cellular nitrogen compound catabolic process	GO:0044270	bp
9	1.37e-18	heterocycle catabolic process	GO:0046700	bp
9	1.78e-18	large ribosomal subunit	GO:0015934	cc
9	5.93e-18	aromatic compound catabolic process	GO:0019439	bp
9	8.64e-18	organic cyclic compound catabolic process	GO:1901361	bp
9	3.36e-17	protein complex subunit organization	GO:0071822	bp
9	4.14e-16	cytosolic small ribosomal subunit	GO:0022627	cc
9	2.34e-15	cellular component disassembly	GO:0022411	bp
9	7.86e-15	intracellular protein transport	GO:0006886	bp
9	5.1e-14	ribonucleoprotein complex	GO:0030529	cc
9	2.12e-12	small ribosomal subunit	GO:0015935	cc
9	3.47e-12	macromolecular complex subunit organization	GO:0043933	bp
9	1.35e-10	cytoplasmic transport	GO:0016482	bp
9	1.68e-09	cytoplasmic part	GO:0044444	cc
9	1.98e-09	protein transport	GO:0015031	bp
9	5.1e-09	intracellular transport	GO:0046907	bp
9	9.07e-09	establishment of protein localization	GO:0045184	bp
9	1.12e-08	single-organism transport	GO:0044765	bp
9	1.28e-08	organic substance catabolic process	GO:1901575	bp
9	2.68e-08	gene expression	GO:0010467	bp
9	3.2e-08	tumor necrosis factor-mediated signaling pathway	GO:0033209	bp
9	5.95e-08	cellular response to tumor necrosis factor	GO:0071356	bp
9	6.13e-08	establishment of localization in cell	GO:0051649	bp
9	1.67e-07	I-kappaB kinase/NF-kappaB cascade	GO:0007249	bp
9	2.72e-07	cytosol	GO:0005829	cc
9	3.45e-07	nucleotide-binding oligomerization domain containing signaling pathway	GO:0070423	bp
9	4.71e-07	mRNA metabolic process	GO:0016071	bp
9	5.04e-07	viral process	GO:0016032	bp
9	5.04e-07	symbiosis, encompassing mutualism through parasitism	GO:0044403	bp
9	5.51e-07	multi-organism cellular process	GO:0044764	bp
9	9.27e-07	interspecies interaction between organisms	GO:0044419	bp
9	9.89e-07	cellular catabolic process	GO:0044248	bp
9	1.57e-06	tumor necrosis factor-activated receptor activity	GO:0005031	mf
9	1.6e-06	organic substance transport	GO:0071702	bp
9	1.96e-06	nucleotide-binding domain, leucine rich repeat containing receptor signaling pathway	GO:0035872	bp
9	2.75e-06	catabolic process	GO:0009056	bp
9	3.65e-06	cytoplasmic pattern recognition receptor signaling pathway	GO:0002753	bp
9	5.13e-06	response to tumor necrosis factor	GO:0034612	bp
9	1.13e-05	positive regulation of NF-kappaB transcription factor activity	GO:0051092	bp
9	2.22e-05	TRIF-dependent toll-like receptor signaling pathway	GO:0035666	bp
9	2.59e-05	death receptor activity	GO:0005035	mf
9	2.89e-05	MyD88-independent toll-like receptor signaling pathway	GO:0002756	bp
9	2.89e-05	toll-like receptor 3 signaling pathway	GO:0034138	bp
9	3.62e-05	positive regulation of I-kappaB kinase/NF-kappaB cascade	GO:0043123	bp
9	3.81e-05	regulation of I-kappaB kinase/NF-kappaB cascade	GO:0043122	bp
9	4.65e-05	cellular macromolecule catabolic process	GO:0044265	bp
9	0.000113	toll-like receptor 4 signaling pathway	GO:0034142	bp
9	0.000149	RNA binding	GO:0003723	mf
9	0.000193	non-membrane-bounded organelle	GO:0043228	cc
9	0.000193	intracellular non-membrane-bounded organelle	GO:0043232	cc
9	0.000203	multi-organism process	GO:0051704	bp
9	0.000217	macromolecule catabolic process	GO:0009057	bp
9	0.000322	establishment of localization	GO:0051234	bp
9	0.000358	JNK cascade	GO:0007254	bp
9	0.000471	transport	GO:0006810	bp
9	0.000719	protein folding	GO:0006457	bp
9	0.000995	pattern recognition receptor signaling pathway	GO:0002221	bp
9	0.00106	toll-like receptor signaling pathway	GO:0002224	bp
9	0.00119	innate immune response-activating signal transduction	GO:0002758	bp
9	0.00166	mitochondrial inner membrane	GO:0005743	cc
9	0.0017	unfolded protein binding	GO:0051082	mf
9	0.00186	macromolecular complex	GO:0032991	cc
9	0.00205	structural constituent of cytoskeleton	GO:0005200	mf
9	0.00235	activation of innate immune response	GO:0002218	bp
9	0.0025	toll-like receptor 5 signaling pathway	GO:0034146	bp
9	0.0025	toll-like receptor 10 signaling pathway	GO:0034166	bp
9	0.00328	positive regulation of defense response	GO:0031349	bp
9	0.00434	organelle inner membrane	GO:0019866	cc
9	0.00444	organelle part	GO:0044422	cc
9	0.00502	toll-like receptor 9 signaling pathway	GO:0034162	bp
9	0.00607	positive regulation of innate immune response	GO:0045089	bp
9	0.00661	intracellular organelle part	GO:0044446	cc
9	0.00702	regulation of innate immune response	GO:0045088	bp
9	0.00704	ribonucleoside catabolic process	GO:0042454	bp
9	0.00771	rRNA binding	GO:0019843	mf
9	0.00779	toll-like receptor TLR1:TLR2 signaling pathway	GO:0038123	bp
9	0.00779	toll-like receptor TLR6:TLR2 signaling pathway	GO:0038124	bp
9	0.00963	toll-like receptor 2 signaling pathway	GO:0034134	bp
9	0.0101	nucleoside-triphosphatase activity	GO:0017111	mf
9	0.0109	nucleoside catabolic process	GO:0009164	bp
9	0.0118	CD40 receptor complex	GO:0035631	cc
9	0.0135	regulation of type I interferon production	GO:0032479	bp
9	0.0135	glycosyl compound catabolic process	GO:1901658	bp
9	0.0156	purine nucleoside catabolic process	GO:0006152	bp
9	0.0156	purine ribonucleoside catabolic process	GO:0046130	bp
9	0.0158	ribonucleoside metabolic process	GO:0009119	bp
9	0.0162	purine ribonucleoside triphosphate binding	GO:0035639	mf
9	0.0169	melanosome	GO:0042470	cc
9	0.0169	pigment granule	GO:0048770	cc
9	0.0175	purine ribonucleoside binding	GO:0032550	mf
9	0.0178	MyD88-dependent toll-like receptor signaling pathway	GO:0002755	bp
9	0.0183	purine nucleoside binding	GO:0001883	mf
9	0.0187	thioesterase binding	GO:0031996	mf
9	0.0189	regulation of defense response	GO:0031347	bp
9	0.0197	purine nucleotide binding	GO:0017076	mf
9	0.0198	ribonucleoside binding	GO:0032549	mf
9	0.0225	pyrophosphatase activity	GO:0016462	mf
9	0.0225	hydrolase activity, acting on acid anhydrides, in phosphorus-containing anhydrides	GO:0016818	mf
9	0.0232	nucleoside binding	GO:0001882	mf
9	0.0239	hydrolase activity, acting on acid anhydrides	GO:0016817	mf
9	0.0271	purine ribonucleotide binding	GO:0032555	mf
9	0.0272	'de novo' posttranslational protein folding	GO:0051084	bp
9	0.0276	purine nucleoside triphosphate catabolic process	GO:0009146	bp
9	0.0276	ribonucleoside triphosphate catabolic process	GO:0009203	bp
9	0.0276	purine ribonucleoside triphosphate catabolic process	GO:0009207	bp
9	0.0281	nucleotide binding	GO:0000166	mf
9	0.029	ribonucleoprotein complex biogenesis	GO:0022613	bp
9	0.0291	nucleoside phosphate binding	GO:1901265	mf
9	0.0299	small molecule binding	GO:0036094	mf
9	0.0323	intracellular	GO:0005622	cc
9	0.0328	nucleoside metabolic process	GO:0009116	bp
9	0.033	ribonucleotide binding	GO:0032553	mf
9	0.0339	ribonucleoside triphosphate metabolic process	GO:0009199	bp
9	0.0341	nucleoside triphosphate catabolic process	GO:0009143	bp
9	0.0343	small molecule metabolic process	GO:0044281	bp
9	0.0354	cellular component biogenesis	GO:0044085	bp
9	0.0419	myosin complex	GO:0016459	cc
9	0.0424	actin-dependent ATPase activity	GO:0030898	mf
9	0.044	purine-containing compound catabolic process	GO:0072523	bp
9	0.0454	positive regulation of sequence-specific DNA binding transcription factor activity	GO:0051091	bp
9	0.0489	'de novo' protein folding	GO:0006458	bp
10	9.33e-10	transforming growth factor beta receptor binding	GO:0005160	mf
10	5.38e-09	negative regulation of transforming growth factor beta receptor signaling pathway	GO:0030512	bp
10	1.67e-08	type II transforming growth factor beta receptor binding	GO:0005114	mf
10	3.17e-08	negative regulation of cellular response to growth factor stimulus	GO:0090288	bp
10	3.48e-08	negative regulation of transmembrane receptor protein serine/threonine kinase signaling pathway	GO:0090101	bp
10	6.01e-08	transforming growth factor beta binding	GO:0050431	mf
10	7.1e-08	regulation of transforming growth factor beta receptor signaling pathway	GO:0017015	bp
10	6.5e-07	transmembrane receptor protein serine/threonine kinase activity	GO:0004675	mf
10	6.5e-07	transforming growth factor beta-activated receptor activity	GO:0005024	mf
10	1.07e-06	regulation of transmembrane receptor protein serine/threonine kinase signaling pathway	GO:0090092	bp
10	1.07e-06	regulation of cellular response to growth factor stimulus	GO:0090287	bp
10	1.89e-06	wound healing	GO:0042060	bp
10	2.06e-06	transforming growth factor beta receptor homodimeric complex	GO:0070022	cc
10	2.74e-06	growth factor binding	GO:0019838	mf
10	6.36e-06	positive regulation of pathway-restricted SMAD protein phosphorylation	GO:0010862	bp
10	2.36e-05	regulation of pathway-restricted SMAD protein phosphorylation	GO:0060393	bp
10	2.79e-05	type I transforming growth factor beta receptor binding	GO:0034713	mf
10	3.8e-05	cytokine receptor binding	GO:0005126	mf
10	5.81e-05	cytokine binding	GO:0019955	mf
10	5.93e-05	negative regulation of signal transduction	GO:0009968	bp
10	7.84e-05	negative regulation of signaling	GO:0023057	bp
10	8.18e-05	negative regulation of cell communication	GO:0010648	bp
10	0.000101	transforming growth factor beta receptor signaling pathway	GO:0007179	bp
10	0.000172	negative regulation of response to stimulus	GO:0048585	bp
10	0.000212	cellular response to transforming growth factor beta stimulus	GO:0071560	bp
10	0.000221	response to transforming growth factor beta stimulus	GO:0071559	bp
10	0.000261	transmembrane receptor protein kinase activity	GO:0019199	mf
10	0.000359	transmembrane receptor protein serine/threonine kinase signaling pathway	GO:0007178	bp
10	0.000363	response to sterol	GO:0036314	bp
10	0.000363	pathway-restricted SMAD protein phosphorylation	GO:0060389	bp
10	0.000363	positive regulation of SMAD protein import into nucleus	GO:0060391	bp
10	0.000363	response to cholesterol	GO:0070723	bp
10	0.000518	regulation of SMAD protein import into nucleus	GO:0060390	bp
10	0.000579	extracellular matrix organization	GO:0030198	bp
10	0.000579	extracellular structure organization	GO:0043062	bp
10	0.000608	positive regulation of transmembrane receptor protein serine/threonine kinase signaling pathway	GO:0090100	bp
10	0.000917	extracellular matrix	GO:0031012	cc
10	0.00278	platelet alpha granule lumen	GO:0031093	cc
10	0.00293	gland morphogenesis	GO:0022612	bp
10	0.00333	secretory granule lumen	GO:0034774	cc
10	0.00874	vesicle lumen	GO:0031983	cc
10	0.00874	cytoplasmic membrane-bounded vesicle lumen	GO:0060205	cc
10	0.01	extracellular region part	GO:0044421	cc
10	0.0122	response to wounding	GO:0009611	bp
10	0.014	digestive tract development	GO:0048565	bp
10	0.0148	positive regulation of protein modification process	GO:0031401	bp
10	0.0173	cell surface	GO:0009986	cc
10	0.0211	aging	GO:0007568	bp
10	0.0279	palate development	GO:0060021	bp
10	0.0295	positive regulation of cellular protein metabolic process	GO:0032270	bp
10	0.0335	negative regulation of macrophage cytokine production	GO:0010936	bp
10	0.0335	frontal suture morphogenesis	GO:0060364	bp
10	0.0374	regulation of signal transduction	GO:0009966	bp
10	0.042	positive regulation of apoptotic process	GO:0043065	bp
10	0.0451	positive regulation of programmed cell death	GO:0043068	bp
10	0.0485	positive regulation of protein metabolic process	GO:0051247	bp
10	0.0491	negative regulation of cell proliferation	GO:0008285	bp
10	0.0491	secretory granule	GO:0030141	cc
11	8.05e-08	beta-amyloid binding	GO:0001540	mf
11	6.36e-05	peptide binding	GO:0042277	mf
11	8.23e-05	amide binding	GO:0033218	mf
11	0.0136	extracellular matrix organization	GO:0030198	bp
11	0.0136	extracellular structure organization	GO:0043062	bp
12	0.000385	centrosome	GO:0005813	cc
12	0.000569	microtubule organizing center	GO:0005815	cc
13	0.000658	PDZ domain binding	GO:0030165	mf
13	0.00214	anion transport	GO:0006820	bp
13	0.00793	apical plasma membrane	GO:0016324	cc
13	0.00933	secondary active transmembrane transporter activity	GO:0015291	mf
13	0.0343	anion transmembrane transporter activity	GO:0008509	mf
14	0.000803	MAP-kinase scaffold activity	GO:0005078	mf
14	0.00371	cell projection	GO:0042995	cc
14	0.00744	cell projection part	GO:0044463	cc
14	0.0113	lipoprotein particle receptor binding	GO:0070325	mf
14	0.0119	receptor-mediated endocytosis	GO:0006898	bp
14	0.0164	protein complex scaffold	GO:0032947	mf
14	0.0399	steroid metabolic process	GO:0008202	bp
14	0.0423	signaling adaptor activity	GO:0035591	mf
16	7.66e-44	signal transduction	GO:0007165	bp
16	7.08e-42	transmembrane receptor protein tyrosine kinase signaling pathway	GO:0007169	bp
16	1.03e-41	cell surface receptor signaling pathway	GO:0007166	bp
16	6.58e-39	immune response-regulating cell surface receptor signaling pathway	GO:0002768	bp
16	2.99e-38	regulation of immune response	GO:0050776	bp
16	1.82e-37	regulation of response to stimulus	GO:0048583	bp
16	1.89e-37	enzyme linked receptor protein signaling pathway	GO:0007167	bp
16	1.23e-34	plasma membrane	GO:0005886	cc
16	5.35e-34	immune response-regulating signaling pathway	GO:0002764	bp
16	2.82e-33	immune response-activating cell surface receptor signaling pathway	GO:0002429	bp
16	3.55e-32	intracellular signal transduction	GO:0035556	bp
16	5.11e-32	cellular response to stimulus	GO:0051716	bp
16	2.11e-31	Fc receptor signaling pathway	GO:0038093	bp
16	4.37e-31	positive regulation of response to stimulus	GO:0048584	bp
16	2.02e-30	regulation of immune system process	GO:0002682	bp
16	8.62e-29	regulation of signal transduction	GO:0009966	bp
16	2.5e-28	membrane	GO:0016020	cc
16	2.17e-25	regulation of signaling	GO:0023051	bp
16	3.2e-25	response to stimulus	GO:0050896	bp
16	3.24e-25	regulation of cell communication	GO:0010646	bp
16	3.46e-25	immune response-activating signal transduction	GO:0002757	bp
16	3.89e-24	peptidyl-tyrosine phosphorylation	GO:0018108	bp
16	3.89e-24	peptidyl-tyrosine modification	GO:0018212	bp
16	4.84e-24	immune system process	GO:0002376	bp
16	1.26e-23	activation of immune response	GO:0002253	bp
16	1.39e-23	Fc receptor mediated stimulatory signaling pathway	GO:0002431	bp
16	5.84e-23	positive regulation of immune response	GO:0050778	bp
16	1.92e-22	immune response-regulating cell surface receptor signaling pathway involved in phagocytosis	GO:0002433	bp
16	1.92e-22	Fc-gamma receptor signaling pathway	GO:0038094	bp
16	1.92e-22	Fc-gamma receptor signaling pathway involved in phagocytosis	GO:0038096	bp
16	2.13e-21	regulation of phosphate metabolic process	GO:0019220	bp
16	3.69e-21	regulation of phosphorus metabolic process	GO:0051174	bp
16	8.99e-21	epidermal growth factor receptor signaling pathway	GO:0007173	bp
16	1.2e-20	ERBB signaling pathway	GO:0038127	bp
16	1.42e-20	antigen receptor-mediated signaling pathway	GO:0050851	bp
16	2.5e-20	signaling adaptor activity	GO:0035591	mf
16	2.67e-20	non-membrane spanning protein tyrosine kinase activity	GO:0004715	mf
16	3e-20	positive regulation of immune system process	GO:0002684	bp
16	3.05e-20	intracellular protein kinase cascade	GO:0007243	bp
16	8.97e-20	protein phosphorylation	GO:0006468	bp
16	1.89e-19	neurotrophin signaling pathway	GO:0038179	bp
16	2.72e-19	cellular response to chemical stimulus	GO:0070887	bp
16	4.18e-19	cellular response to organic substance	GO:0071310	bp
16	4.33e-19	phosphorylation	GO:0016310	bp
16	6.68e-19	SH3/SH2 adaptor activity	GO:0005070	mf
16	8.19e-19	neurotrophin TRK receptor signaling pathway	GO:0048011	bp
16	1.17e-18	Fc-epsilon receptor signaling pathway	GO:0038095	bp
16	2.29e-18	plasma membrane part	GO:0044459	cc
16	4.71e-18	regulation of phosphorylation	GO:0042325	bp
16	2.13e-17	innate immune response	GO:0045087	bp
16	2.53e-17	protein binding, bridging	GO:0030674	mf
16	2.65e-17	protein autophosphorylation	GO:0046777	bp
16	3.86e-17	response to organic substance	GO:0010033	bp
16	4.36e-17	phosphate-containing compound metabolic process	GO:0006796	bp
16	5.7e-17	regulation of kinase activity	GO:0043549	bp
16	7.23e-17	T cell receptor signaling pathway	GO:0050852	bp
16	8.07e-17	regulation of intracellular protein kinase cascade	GO:0010627	bp
16	1.03e-16	protein tyrosine kinase activity	GO:0004713	mf
16	1.46e-16	phosphorus metabolic process	GO:0006793	bp
16	1.98e-16	regulation of transferase activity	GO:0051338	bp
16	2.05e-16	immune response	GO:0006955	bp
16	2.59e-16	regulation of cell activation	GO:0050865	bp
16	2.87e-16	signal transducer activity	GO:0004871	mf
16	2.87e-16	molecular transducer activity	GO:0060089	mf
16	4.61e-16	positive regulation of kinase activity	GO:0033674	bp
16	5.2e-16	cellular component movement	GO:0006928	bp
16	5.44e-16	regulation of peptidyl-tyrosine phosphorylation	GO:0050730	bp
16	9.44e-16	positive regulation of transferase activity	GO:0051347	bp
16	1.01e-15	single-organism cellular process	GO:0044763	bp
16	1.14e-15	binding, bridging	GO:0060090	mf
16	1.16e-15	positive regulation of phosphorus metabolic process	GO:0010562	bp
16	1.16e-15	positive regulation of phosphate metabolic process	GO:0045937	bp
16	1.18e-15	immune effector process	GO:0002252	bp
16	2.64e-15	kinase activity	GO:0016301	mf
16	2.88e-15	regulation of MAPK cascade	GO:0043408	bp
16	4.37e-15	transmembrane signaling receptor activity	GO:0004888	mf
16	5.87e-15	regulation of protein phosphorylation	GO:0001932	bp
16	6.09e-15	receptor binding	GO:0005102	mf
16	7.63e-15	protein kinase activity	GO:0004672	mf
16	8.89e-15	positive regulation of phosphorylation	GO:0042327	bp
16	9.46e-15	defense response	GO:0006952	bp
16	1.05e-14	response to chemical stimulus	GO:0042221	bp
16	1.09e-14	positive regulation of biological process	GO:0048518	bp
16	1.44e-14	regulation of catalytic activity	GO:0050790	bp
16	1.46e-14	phosphotransferase activity, alcohol group as acceptor	GO:0016773	mf
16	6.48e-14	positive regulation of protein phosphorylation	GO:0001934	bp
16	7.65e-14	regulation of leukocyte activation	GO:0002694	bp
16	9.29e-14	positive regulation of signaling	GO:0023056	bp
16	9.49e-14	regulation of protein kinase activity	GO:0045859	bp
16	1.47e-13	positive regulation of cell communication	GO:0010647	bp
16	2.02e-13	positive regulation of catalytic activity	GO:0043085	bp
16	2.18e-13	transmembrane receptor protein tyrosine kinase activity	GO:0004714	mf
16	2.22e-13	positive regulation of signal transduction	GO:0009967	bp
16	2.61e-13	intrinsic to plasma membrane	GO:0031226	cc
16	2.8e-13	regulation of cellular process	GO:0050794	bp
16	2.85e-13	phosphatidylinositol-mediated signaling	GO:0048015	bp
16	2.85e-13	inositol lipid-mediated signaling	GO:0048017	bp
16	3.87e-13	JAK-STAT cascade	GO:0007259	bp
16	5.39e-13	SH3 domain binding	GO:0017124	mf
16	5.5e-13	cell activation	GO:0001775	bp
16	7.21e-13	lipid binding	GO:0008289	mf
16	1.14e-12	JAK-STAT cascade involved in growth hormone signaling pathway	GO:0060397	bp
16	1.62e-12	cell migration	GO:0016477	bp
16	2.12e-12	response to growth factor stimulus	GO:0070848	bp
16	3.67e-12	transferase activity, transferring phosphorus-containing groups	GO:0016772	mf
16	3.69e-12	integral to plasma membrane	GO:0005887	cc
16	4.07e-12	positive regulation of molecular function	GO:0044093	bp
16	4.44e-12	regulation of molecular function	GO:0065009	bp
16	5.35e-12	signaling receptor activity	GO:0038023	mf
16	5.41e-12	cell motility	GO:0048870	bp
16	6.45e-12	regulation of T cell activation	GO:0050863	bp
16	1.13e-11	cellular response to oxygen-containing compound	GO:1901701	bp
16	1.14e-11	positive regulation of intracellular protein kinase cascade	GO:0010740	bp
16	1.45e-11	cellular response to growth factor stimulus	GO:0071363	bp
16	1.91e-11	positive regulation of protein kinase activity	GO:0045860	bp
16	2.57e-11	response to oxygen-containing compound	GO:1901700	bp
16	2.61e-11	cellular response to endogenous stimulus	GO:0071495	bp
16	3.42e-11	regulation of lymphocyte activation	GO:0051249	bp
16	3.44e-11	phospholipid binding	GO:0005543	mf
16	5.67e-11	cellular response to organonitrogen compound	GO:0071417	bp
16	5.67e-11	cellular response to nitrogen compound	GO:1901699	bp
16	1.1e-10	response to peptide hormone stimulus	GO:0043434	bp
16	1.12e-10	locomotion	GO:0040011	bp
16	1.13e-10	regulation of biological process	GO:0050789	bp
16	1.2e-10	transmembrane receptor protein kinase activity	GO:0019199	mf
16	1.56e-10	receptor activity	GO:0004872	mf
16	1.73e-10	cellular response to peptide hormone stimulus	GO:0071375	bp
16	1.73e-10	cellular response to peptide	GO:1901653	bp
16	1.92e-10	cellular response to fibroblast growth factor stimulus	GO:0044344	bp
16	2.03e-10	positive regulation of peptidyl-tyrosine phosphorylation	GO:0050731	bp
16	2.38e-10	leukocyte migration	GO:0050900	bp
16	2.38e-10	response to fibroblast growth factor stimulus	GO:0071774	bp
16	2.68e-10	fibroblast growth factor receptor signaling pathway	GO:0008543	bp
16	3.28e-10	positive regulation of cell activation	GO:0050867	bp
16	3.46e-10	response to endogenous stimulus	GO:0009719	bp
16	3.55e-10	response to peptide	GO:1901652	bp
16	4.09e-10	positive regulation of MAPK cascade	GO:0043410	bp
16	5.14e-10	positive regulation of leukocyte activation	GO:0002696	bp
16	7.47e-10	single-organism process	GO:0044699	bp
16	7.59e-10	membrane part	GO:0044425	cc
16	8.7e-10	positive regulation of protein modification process	GO:0031401	bp
16	9.42e-10	regulation of protein modification process	GO:0031399	bp
16	2e-09	regulation of JAK-STAT cascade	GO:0046425	bp
16	3.2e-09	anion binding	GO:0043168	mf
16	3.24e-09	regulation of body fluid levels	GO:0050878	bp
16	3.63e-09	biological regulation	GO:0065007	bp
16	4.98e-09	positive regulation of T cell activation	GO:0050870	bp
16	5.28e-09	negative regulation of signal transduction	GO:0009968	bp
16	7.19e-09	negative regulation of signaling	GO:0023057	bp
16	7.6e-09	T cell costimulation	GO:0031295	bp
16	7.64e-09	response to hormone stimulus	GO:0009725	bp
16	9.21e-09	negative regulation of cell communication	GO:0010648	bp
16	9.88e-09	regulation of cellular component organization	GO:0051128	bp
16	1.17e-08	lymphocyte costimulation	GO:0031294	bp
16	1.42e-08	positive regulation of cellular component organization	GO:0051130	bp
16	2.17e-08	platelet activation	GO:0030168	bp
16	2.26e-08	cellular response to hormone stimulus	GO:0032870	bp
16	2.78e-08	small GTPase regulator activity	GO:0005083	mf
16	2.86e-08	growth hormone receptor signaling pathway	GO:0060396	bp
16	3.09e-08	response to nitrogen compound	GO:1901698	bp
16	3.97e-08	leukocyte activation	GO:0045321	bp
16	4.5e-08	positive regulation of cellular protein metabolic process	GO:0032270	bp
16	4.89e-08	regulation of phosphatidylinositol 3-kinase activity	GO:0043551	bp
16	4.95e-08	regulation of response to stress	GO:0080134	bp
16	5.13e-08	regulation of tyrosine phosphorylation of STAT protein	GO:0042509	bp
16	5.42e-08	positive regulation of phosphatidylinositol 3-kinase activity	GO:0043552	bp
16	5.54e-08	regulation of small GTPase mediated signal transduction	GO:0051056	bp
16	5.96e-08	protein binding	GO:0005515	mf
16	7.29e-08	response to organonitrogen compound	GO:0010243	bp
16	7.92e-08	positive regulation of cellular process	GO:0048522	bp
16	7.97e-08	lamellipodium	GO:0030027	cc
16	1.04e-07	regulation of tyrosine phosphorylation of Stat5 protein	GO:0042522	bp
16	1.05e-07	positive regulation of lipid kinase activity	GO:0090218	bp
16	1.4e-07	developmental process	GO:0032502	bp
16	1.44e-07	cell projection	GO:0042995	cc
16	1.7e-07	neurotrophin receptor binding	GO:0005165	mf
16	1.77e-07	actin filament organization	GO:0007015	bp
16	1.82e-07	positive regulation of protein metabolic process	GO:0051247	bp
16	1.84e-07	cytokine-mediated signaling pathway	GO:0019221	bp
16	1.88e-07	negative regulation of response to stimulus	GO:0048585	bp
16	2.09e-07	regulation of MAP kinase activity	GO:0043405	bp
16	2.15e-07	positive regulation of lymphocyte activation	GO:0051251	bp
16	2.48e-07	cellular response to growth hormone stimulus	GO:0071378	bp
16	2.77e-07	regulation of localization	GO:0032879	bp
16	2.77e-07	lymphocyte activation	GO:0046649	bp
16	2.77e-07	receptor signaling protein tyrosine kinase activity	GO:0004716	mf
16	3.08e-07	blood coagulation	GO:0007596	bp
16	3.08e-07	coagulation	GO:0050817	bp
16	3.19e-07	regulation of cell adhesion	GO:0030155	bp
16	3.25e-07	phosphatidylinositol 3-kinase binding	GO:0043548	mf
16	3.34e-07	ephrin receptor binding	GO:0046875	mf
16	4.14e-07	hemostasis	GO:0007599	bp
16	6.27e-07	regulation of lipid kinase activity	GO:0043550	bp
16	6.43e-07	GTPase regulator activity	GO:0030695	mf
16	6.6e-07	receptor tyrosine kinase binding	GO:0030971	mf
16	6.66e-07	small GTPase mediated signal transduction	GO:0007264	bp
16	7.51e-07	platelet-derived growth factor receptor signaling pathway	GO:0048008	bp
16	9.22e-07	regulation of actin filament-based process	GO:0032970	bp
16	1.09e-06	regulation of actin cytoskeleton organization	GO:0032956	bp
16	1.11e-06	positive regulation of lipid metabolic process	GO:0045834	bp
16	1.14e-06	single-organism developmental process	GO:0044767	bp
16	1.35e-06	nucleoside-triphosphatase regulator activity	GO:0060589	mf
16	1.51e-06	positive regulation of MAP kinase activity	GO:0043406	bp
16	1.74e-06	regulation of protein metabolic process	GO:0051246	bp
16	1.85e-06	regulation of cellular protein metabolic process	GO:0032268	bp
16	2.43e-06	cellular response to insulin stimulus	GO:0032869	bp
16	2.79e-06	SH2 domain binding	GO:0042169	mf
16	2.8e-06	enzyme regulator activity	GO:0030234	mf
16	2.81e-06	regulation of developmental process	GO:0050793	bp
16	2.82e-06	response to insulin stimulus	GO:0032868	bp
16	2.83e-06	activation of protein kinase activity	GO:0032147	bp
16	3.01e-06	insulin receptor signaling pathway	GO:0008286	bp
16	3.27e-06	intrinsic to membrane	GO:0031224	cc
16	3.33e-06	positive regulation of cell proliferation	GO:0008284	bp
16	3.74e-06	cell-substrate junction	GO:0030055	cc
16	3.79e-06	membrane raft	GO:0045121	cc
16	4.93e-06	focal adhesion	GO:0005925	cc
16	5.87e-06	cell-substrate adherens junction	GO:0005924	cc
16	6.47e-06	cell adhesion	GO:0007155	bp
16	6.47e-06	biological adhesion	GO:0022610	bp
16	6.8e-06	anatomical structure development	GO:0048856	bp
16	7.35e-06	T cell activation	GO:0042110	bp
16	7.92e-06	protein domain specific binding	GO:0019904	mf
16	8.6e-06	cell junction	GO:0030054	cc
16	9.94e-06	regulation of type I interferon-mediated signaling pathway	GO:0060338	bp
16	9.99e-06	positive regulation of tyrosine phosphorylation of STAT protein	GO:0042531	bp
16	1.23e-05	positive regulation of tyrosine phosphorylation of Stat5 protein	GO:0042523	bp
16	1.23e-05	regulation of GTPase activity	GO:0043087	bp
16	1.23e-05	positive regulation of protein serine/threonine kinase activity	GO:0071902	bp
16	1.38e-05	integral to membrane	GO:0016021	cc
16	1.46e-05	cellular developmental process	GO:0048869	bp
16	1.59e-05	regulation of GTP catabolic process	GO:0033124	bp
16	1.61e-05	response to stress	GO:0006950	bp
16	1.63e-05	regulation of Ras protein signal transduction	GO:0046578	bp
16	1.63e-05	transferase activity	GO:0016740	mf
16	1.75e-05	regulation of endocytosis	GO:0030100	bp
16	2.2e-05	cytosol	GO:0005829	cc
16	2.23e-05	protein kinase binding	GO:0019901	mf
16	2.25e-05	regulation of cell death	GO:0010941	bp
16	2.27e-05	negative regulation of cell death	GO:0060548	bp
16	2.62e-05	regulation of cellular component movement	GO:0051270	bp
16	3.09e-05	response to growth hormone stimulus	GO:0060416	bp
16	3.38e-05	multicellular organismal process	GO:0032501	bp
16	3.66e-05	single-multicellular organism process	GO:0044707	bp
16	3.69e-05	kinase binding	GO:0019900	mf
16	3.85e-05	cellular response to cytokine stimulus	GO:0071345	bp
16	4.1e-05	peptidyl-amino acid modification	GO:0018193	bp
16	4.1e-05	regulation of protein serine/threonine kinase activity	GO:0071900	bp
16	4.42e-05	response to cytokine stimulus	GO:0034097	bp
16	4.53e-05	positive regulation of JAK-STAT cascade	GO:0046427	bp
16	4.72e-05	regulation of transport	GO:0051049	bp
16	4.92e-05	insulin receptor binding	GO:0005158	mf
16	5.9e-05	regulation of cell motility	GO:2000145	bp
16	7.17e-05	axon guidance	GO:0007411	bp
16	7.17e-05	neuron projection guidance	GO:0097485	bp
16	7.26e-05	regulation of locomotion	GO:0040012	bp
16	9.24e-05	enzyme activator activity	GO:0008047	mf
16	9.56e-05	regulation of biological quality	GO:0065008	bp
16	0.000107	adherens junction	GO:0005912	cc
16	0.000111	growth hormone receptor binding	GO:0005131	mf
16	0.000111	neurotrophin TRK receptor binding	GO:0005167	mf
16	0.000111	neurotrophin TRKA receptor binding	GO:0005168	mf
16	0.000114	transmembrane receptor protein tyrosine kinase adaptor activity	GO:0005068	mf
16	0.000118	regulation of nucleoside metabolic process	GO:0009118	bp
16	0.000118	regulation of purine nucleotide catabolic process	GO:0033121	bp
16	0.00012	regulation of cell migration	GO:0030334	bp
16	0.00013	positive regulation of metabolic process	GO:0009893	bp
16	0.000132	regulation of nucleotide catabolic process	GO:0030811	bp
16	0.000139	regulation of cytokine-mediated signaling pathway	GO:0001959	bp
16	0.000146	regulation of ERK1 and ERK2 cascade	GO:0070372	bp
16	0.000154	positive regulation of transport	GO:0051050	bp
16	0.00016	regulation of multicellular organismal development	GO:2000026	bp
16	0.000163	regulation of epidermal growth factor receptor signaling pathway	GO:0042058	bp
16	0.000179	regulation of defense response	GO:0031347	bp
16	0.000204	regulation of cytoskeleton organization	GO:0051493	bp
16	0.000209	regulation of cell projection organization	GO:0031344	bp
16	0.000211	lamellipodium assembly	GO:0030032	bp
16	0.000212	cytokine receptor binding	GO:0005126	mf
16	0.000213	regulation of ERBB signaling pathway	GO:1901184	bp
16	0.000225	integrin-mediated signaling pathway	GO:0007229	bp
16	0.000293	regulation of programmed cell death	GO:0043067	bp
16	0.000295	positive regulation of cellular component movement	GO:0051272	bp
16	0.000307	growth factor receptor binding	GO:0070851	mf
16	0.000317	regulation of Ras GTPase activity	GO:0032318	bp
16	0.00032	regulation of lipid metabolic process	GO:0019216	bp
16	0.000345	B cell receptor signaling pathway	GO:0050853	bp
16	0.000347	regulation of cell proliferation	GO:0042127	bp
16	0.000391	negative regulation of epidermal growth factor receptor signaling pathway	GO:0042059	bp
16	0.000391	negative regulation of ERBB signaling pathway	GO:1901185	bp
16	0.000419	regulation of purine nucleotide metabolic process	GO:1900542	bp
16	0.000442	regulation of response to cytokine stimulus	GO:0060759	bp
16	0.000462	positive regulation of cell migration	GO:0030335	bp
16	0.000466	regulation of multicellular organismal process	GO:0051239	bp
16	0.000503	regulation of gamma-delta T cell differentiation	GO:0045586	bp
16	0.000503	positive regulation of gamma-delta T cell differentiation	GO:0045588	bp
16	0.000508	regulation of mast cell activation involved in immune response	GO:0033006	bp
16	0.000509	phosphatidylinositol 3-kinase cascade	GO:0014065	bp
16	0.000516	cellular protein modification process	GO:0006464	bp
16	0.000516	protein modification process	GO:0036211	bp
16	0.000538	positive regulation of phosphatidylinositol 3-kinase cascade	GO:0014068	bp
16	0.000541	negative regulation of programmed cell death	GO:0043069	bp
16	0.000548	regulation of nucleotide metabolic process	GO:0006140	bp
16	0.000592	anchoring junction	GO:0070161	cc
16	0.000604	positive regulation of cellular metabolic process	GO:0031325	bp
16	0.000697	regulation of cell differentiation	GO:0045595	bp
16	0.000727	actin cytoskeleton organization	GO:0030036	bp
16	0.000727	positive regulation of cell motility	GO:2000147	bp
16	0.000811	leukocyte differentiation	GO:0002521	bp
16	0.000846	regulation of tyrosine phosphorylation of Stat3 protein	GO:0042516	bp
16	0.000966	Ras guanyl-nucleotide exchange factor activity	GO:0005088	mf
16	0.00112	regulation of vesicle-mediated transport	GO:0060627	bp
16	0.00113	positive regulation of locomotion	GO:0040017	bp
16	0.00114	regulation of apoptotic process	GO:0042981	bp
16	0.00116	receptor signaling protein activity	GO:0005057	mf
16	0.00128	positive regulation of cell projection organization	GO:0031346	bp
16	0.00147	signal complex assembly	GO:0007172	bp
16	0.00147	regulation of leukocyte degranulation	GO:0043300	bp
16	0.00148	negative regulation of insulin receptor signaling pathway	GO:0046627	bp
16	0.00159	Ras protein signal transduction	GO:0007265	bp
16	0.00159	positive regulation of GTPase activity	GO:0043547	bp
16	0.00165	positive regulation of cell differentiation	GO:0045597	bp
16	0.00172	positive regulation of developmental process	GO:0051094	bp
16	0.00173	cytokine receptor activity	GO:0004896	mf
16	0.00223	receptor complex	GO:0043235	cc
16	0.00238	negative regulation of cellular response to insulin stimulus	GO:1900077	bp
16	0.00243	positive regulation of Ras GTPase activity	GO:0032320	bp
16	0.00266	regulation of cellular catabolic process	GO:0031329	bp
16	0.00292	protein complex binding	GO:0032403	mf
16	0.00293	positive regulation of neuron projection development	GO:0010976	bp
16	0.00313	negative regulation of apoptotic process	GO:0043066	bp
16	0.00317	positive regulation of DNA replication	GO:0045740	bp
16	0.00328	insulin receptor substrate binding	GO:0043560	mf
16	0.00357	regulation of myeloid leukocyte mediated immunity	GO:0002886	bp
16	0.00372	regulation of phagocytosis	GO:0050764	bp
16	0.00373	regulation of catabolic process	GO:0009894	bp
16	0.00384	ATP binding	GO:0005524	mf
16	0.00412	cell differentiation	GO:0030154	bp
16	0.00424	interferon-gamma-mediated signaling pathway	GO:0060333	bp
16	0.00484	macromolecule modification	GO:0043412	bp
16	0.00532	lymphocyte differentiation	GO:0030098	bp
16	0.00563	protein tyrosine kinase activator activity	GO:0030296	mf
16	0.00587	Rho guanyl-nucleotide exchange factor activity	GO:0005089	mf
16	0.00657	adenyl ribonucleotide binding	GO:0032559	mf
16	0.00686	positive regulation of intracellular transport	GO:0032388	bp
16	0.00689	negative regulation of kinase activity	GO:0033673	bp
16	0.00698	positive regulation of leukocyte proliferation	GO:0070665	bp
16	0.00759	response to wounding	GO:0009611	bp
16	0.00759	insulin-like growth factor receptor signaling pathway	GO:0048009	bp
16	0.00771	regulation of phosphatidylinositol 3-kinase cascade	GO:0014066	bp
16	0.00787	regulation of leukocyte differentiation	GO:1902105	bp
16	0.00822	adenyl nucleotide binding	GO:0030554	mf
16	0.00837	regulation of actin filament polymerization	GO:0030833	bp
16	0.00837	purine ribonucleoside triphosphate binding	GO:0035639	mf
16	0.0088	protein tyrosine phosphatase activity	GO:0004725	mf
16	0.00896	purine ribonucleoside binding	GO:0032550	mf
16	0.00904	regulation of leukocyte proliferation	GO:0070663	bp
16	0.00927	purine nucleoside binding	GO:0001883	mf
16	0.00944	regulation of homeostatic process	GO:0032844	bp
16	0.00954	actin filament-based process	GO:0030029	bp
16	0.0099	regulation of mast cell degranulation	GO:0043304	bp
16	0.0099	regulation of gamma-delta T cell activation	GO:0046643	bp
16	0.0099	positive regulation of gamma-delta T cell activation	GO:0046645	bp
16	0.00992	ribonucleoside binding	GO:0032549	mf
16	0.01	endocytosis	GO:0006897	bp
16	0.0103	regulation of actin cytoskeleton reorganization	GO:2000249	bp
16	0.0113	nucleoside binding	GO:0001882	mf
16	0.0115	cell projection organization	GO:0030030	bp
16	0.012	regulation of anatomical structure size	GO:0090066	bp
16	0.013	positive regulation of mast cell activation involved in immune response	GO:0033008	bp
16	0.013	activation of Janus kinase activity	GO:0042976	bp
16	0.013	positive regulation of leukocyte degranulation	GO:0043302	bp
16	0.013	positive regulation of mast cell degranulation	GO:0043306	bp
16	0.013	purine ribonucleotide binding	GO:0032555	mf
16	0.0134	regulation of immune effector process	GO:0002697	bp
16	0.0142	regulation of protein polymerization	GO:0032271	bp
16	0.0146	negative regulation of phosphorylation	GO:0042326	bp
16	0.0147	regulation of mast cell activation	GO:0033003	bp
16	0.0153	ribonucleotide binding	GO:0032553	mf
16	0.0158	purine nucleotide binding	GO:0017076	mf
16	0.0163	positive regulation of tyrosine phosphorylation of Stat3 protein	GO:0042517	bp
16	0.0163	positive regulation of protein tyrosine kinase activity	GO:0061098	bp
16	0.0166	negative regulation of transferase activity	GO:0051348	bp
16	0.0172	regulation of insulin receptor signaling pathway	GO:0046626	bp
16	0.0177	regulation of hydrolase activity	GO:0051336	bp
16	0.0177	ruffle	GO:0001726	cc
16	0.0183	type I interferon-mediated signaling pathway	GO:0060337	bp
16	0.0183	cellular response to type I interferon	GO:0071357	bp
16	0.023	regulation of actin polymerization or depolymerization	GO:0008064	bp
16	0.024	response to type I interferon	GO:0034340	bp
16	0.024	cytoskeleton	GO:0005856	cc
16	0.0255	tyrosine phosphorylation of STAT protein	GO:0007260	bp
16	0.0263	regulation of mononuclear cell proliferation	GO:0032944	bp
16	0.027	regulation of actin filament length	GO:0030832	bp
16	0.0311	phosphatidylinositol metabolic process	GO:0046488	bp
16	0.0312	regulation of protein tyrosine kinase activity	GO:0061097	bp
16	0.0315	positive regulation of cytoskeleton organization	GO:0051495	bp
16	0.0336	GTPase activator activity	GO:0005096	mf
16	0.0371	proline-rich region binding	GO:0070064	mf
16	0.0374	regulation of neuron projection development	GO:0010975	bp
16	0.0386	tissue development	GO:0009888	bp
16	0.0401	regulation of Rho protein signal transduction	GO:0035023	bp
16	0.0412	negative regulation of protein kinase activity	GO:0006469	bp
16	0.0415	regulation of cellular component biogenesis	GO:0044087	bp
16	0.0417	phosphatidylinositol 3-kinase complex	GO:0005942	cc
16	0.0421	insulin-like growth factor receptor binding	GO:0005159	mf
16	0.0421	peptide hormone binding	GO:0017046	mf
16	0.0425	kinase regulator activity	GO:0019207	mf
16	0.0444	negative regulation of cellular process	GO:0048523	bp
16	0.046	dephosphorylation	GO:0016311	bp
16	0.0461	phosphatase activity	GO:0016791	mf
16	0.0467	cell proliferation	GO:0008283	bp
16	0.0491	regulation of cell morphogenesis	GO:0022604	bp
16	0.0492	positive regulation of multicellular organismal process	GO:0051240	bp
17	0.00101	vesicle lumen	GO:0031983	cc
17	0.00101	cytoplasmic membrane-bounded vesicle lumen	GO:0060205	cc
17	0.0021	extracellular space	GO:0005615	cc
17	0.0088	high-density lipoprotein particle	GO:0034364	cc
17	0.00895	extracellular region part	GO:0044421	cc
17	0.00958	very-low-density lipoprotein particle remodeling	GO:0034372	bp
17	0.0101	extracellular region	GO:0005576	cc
17	0.0129	endocytic vesicle lumen	GO:0071682	cc
17	0.016	triglyceride-rich lipoprotein particle remodeling	GO:0034370	bp
17	0.0239	lipoprotein biosynthetic process	GO:0042158	bp
17	0.0334	plasma lipoprotein particle	GO:0034358	cc
17	0.0335	high-density lipoprotein particle remodeling	GO:0034375	bp
17	0.0371	protein-lipid complex	GO:0032994	cc
18	0.00451	termination of G-protein coupled receptor signaling pathway	GO:0038032	bp
18	0.00532	termination of signal transduction	GO:0023021	bp
18	0.0139	regulation of G-protein coupled receptor protein signaling pathway	GO:0008277	bp
18	0.0197	membrane	GO:0016020	cc
18	0.0205	negative regulation of G-protein coupled receptor protein signaling pathway	GO:0045744	bp
18	0.0238	positive regulation of hydrolase activity	GO:0051345	bp
18	0.0368	GTPase activator activity	GO:0005096	mf
19	0.00295	DNA-dependent ATPase activity	GO:0008094	mf
23	0.00309	intracellular	GO:0005622	cc
23	0.00522	axon guidance	GO:0007411	bp
23	0.00522	neuron projection guidance	GO:0097485	bp
23	0.0115	signal transduction	GO:0007165	bp
23	0.0243	small GTPase mediated signal transduction	GO:0007264	bp
23	0.0307	cellular component movement	GO:0006928	bp
23	0.0396	semaphorin receptor activity	GO:0017154	mf
25	0.00757	Rho GTPase binding	GO:0017048	mf
25	0.0144	Rho protein signal transduction	GO:0007266	bp
26	0.00903	energy reserve metabolic process	GO:0006112	bp
26	0.0217	energy derivation by oxidation of organic compounds	GO:0015980	bp
26	0.038	negative regulation of TOR signaling cascade	GO:0032007	bp
26	0.0414	AMP-activated protein kinase activity	GO:0004679	mf
27	2.53e-07	regulation of endopeptidase activity	GO:0052548	bp
27	4.17e-07	regulation of peptidase activity	GO:0052547	bp
27	8.62e-06	regulation of cysteine-type endopeptidase activity	GO:2000116	bp
27	0.00065	activation of cysteine-type endopeptidase activity involved in apoptotic process by cytochrome c	GO:0008635	bp
27	0.00121	regulation of cysteine-type endopeptidase activity involved in apoptotic process	GO:0043281	bp
27	0.00467	positive regulation of cysteine-type endopeptidase activity involved in apoptotic process	GO:0043280	bp
27	0.0065	positive regulation of cysteine-type endopeptidase activity	GO:2001056	bp
27	0.0089	positive regulation of endopeptidase activity	GO:0010950	bp
27	0.00927	chromocenter	GO:0010369	cc
27	0.0139	positive regulation of peptidase activity	GO:0010952	bp
27	0.0151	regulation of nucleotide-binding oligomerization domain containing signaling pathway	GO:0070424	bp
27	0.022	peptidase regulator activity	GO:0061134	mf
27	0.0249	activation of cysteine-type endopeptidase activity involved in apoptotic process	GO:0006919	bp
27	0.0259	regulation of hydrolase activity	GO:0051336	bp
27	0.0269	CD40 receptor complex	GO:0035631	cc
27	0.0322	activation of cysteine-type endopeptidase activity	GO:0097202	bp
27	0.0394	intrinsic apoptotic signaling pathway	GO:0097193	bp
28	1.86e-09	septin complex	GO:0031105	cc
28	7.23e-06	cell cortex part	GO:0044448	cc
28	0.000291	cleavage furrow	GO:0032154	cc
28	0.000321	cell division site part	GO:0032155	cc
28	0.000956	GTP binding	GO:0005525	mf
28	0.00105	guanyl nucleotide binding	GO:0019001	mf
28	0.00105	guanyl ribonucleotide binding	GO:0032561	mf
28	0.00334	midbody	GO:0030496	cc
28	0.01	spindle	GO:0005819	cc
31	6.67e-16	autophagy	GO:0006914	bp
31	7.35e-16	autophagic vacuole	GO:0005776	cc
31	4.01e-14	autophagic vacuole assembly	GO:0000045	bp
31	2.24e-10	vacuole organization	GO:0007033	bp
31	4.72e-06	autophagic vacuole membrane	GO:0000421	cc
31	2.59e-05	vacuole	GO:0005773	cc
31	3.82e-05	pre-autophagosomal structure	GO:0000407	cc
31	0.000196	oxoacid metabolic process	GO:0043436	bp
31	0.000257	organic acid metabolic process	GO:0006082	bp
31	0.00167	carboxylic acid metabolic process	GO:0019752	bp
31	0.00199	organelle assembly	GO:0070925	bp
31	0.00305	AMP-activated protein kinase complex	GO:0031588	cc
31	0.00571	cellular component assembly	GO:0022607	bp
31	0.0138	pre-autophagosomal structure membrane	GO:0034045	cc
31	0.0324	cellular catabolic process	GO:0044248	bp
31	0.0334	catabolic process	GO:0009056	bp
32	5.89e-06	transcription export complex	GO:0000346	cc
32	1.01e-05	multi-organism transport	GO:0044766	bp
32	4.94e-05	intronless viral mRNA export from host nucleus	GO:0046784	bp
32	0.0028	intracellular transport of viral material	GO:0075733	bp
32	0.0114	peptide antigen binding	GO:0042605	mf
32	0.0274	MHC class I protein binding	GO:0042288	mf
32	0.0421	mRNA export from nucleus	GO:0006406	bp
33	3.2e-12	postsynaptic density	GO:0014069	cc
33	7.2e-11	postsynaptic membrane	GO:0045211	cc
33	4.46e-10	synaptic membrane	GO:0097060	cc
33	1.81e-09	cell projection part	GO:0044463	cc
33	2.74e-09	synaptic transmission	GO:0007268	bp
33	3.12e-08	ion channel complex	GO:0034702	cc
33	9.87e-08	synapse part	GO:0044456	cc
33	1.12e-07	cation channel activity	GO:0005261	mf
33	3.24e-07	gated channel activity	GO:0022836	mf
33	3.24e-07	ion gated channel activity	GO:0022839	mf
33	4.86e-07	cell junction	GO:0030054	cc
33	9.08e-07	voltage-gated potassium channel activity	GO:0005249	mf
33	1.06e-06	cell-cell signaling	GO:0007267	bp
33	1.45e-06	ion channel activity	GO:0005216	mf
33	1.56e-06	cytoskeletal part	GO:0044430	cc
33	1.68e-06	metal ion transmembrane transporter activity	GO:0046873	mf
33	1.81e-06	substrate-specific channel activity	GO:0022838	mf
33	1.93e-06	signaling	GO:0023052	bp
33	1.93e-06	single organism signaling	GO:0044700	bp
33	3.21e-06	channel activity	GO:0015267	mf
33	3.21e-06	passive transmembrane transporter activity	GO:0022803	mf
33	4.54e-06	potassium channel activity	GO:0005267	mf
33	6.7e-06	potassium ion transmembrane transporter activity	GO:0015079	mf
33	9.64e-06	inorganic cation transmembrane transporter activity	GO:0022890	mf
33	9.77e-06	neuron part	GO:0097458	cc
33	1.88e-05	membrane	GO:0016020	cc
33	2.13e-05	potassium ion transport	GO:0006813	bp
33	2.17e-05	plasma membrane	GO:0005886	cc
33	2.41e-05	cation transmembrane transporter activity	GO:0008324	mf
33	2.53e-05	voltage-gated potassium channel complex	GO:0008076	cc
33	2.53e-05	potassium channel complex	GO:0034705	cc
33	2.55e-05	voltage-gated cation channel activity	GO:0022843	mf
33	3.92e-05	cell communication	GO:0007154	bp
33	7e-05	monovalent inorganic cation transmembrane transporter activity	GO:0015077	mf
33	8.52e-05	voltage-gated ion channel activity	GO:0005244	mf
33	8.52e-05	voltage-gated channel activity	GO:0022832	mf
33	8.68e-05	monovalent inorganic cation transport	GO:0015672	bp
33	0.000104	synapse	GO:0045202	cc
33	0.000168	PDZ domain binding	GO:0030165	mf
33	0.000174	metal ion transport	GO:0030001	bp
33	0.000268	ion transmembrane transporter activity	GO:0015075	mf
33	0.000297	plasma membrane part	GO:0044459	cc
33	0.000302	neuron projection	GO:0043005	cc
33	0.000363	delayed rectifier potassium channel activity	GO:0005251	mf
33	0.000596	substrate-specific transmembrane transporter activity	GO:0022891	mf
33	0.000973	ionotropic glutamate receptor complex	GO:0008328	cc
33	0.000978	cation transport	GO:0006812	bp
33	0.00107	N-methyl-D-aspartate selective glutamate receptor complex	GO:0017146	cc
33	0.00115	transmembrane transporter activity	GO:0022857	mf
33	0.00122	regulation of membrane potential	GO:0042391	bp
33	0.00147	cation channel complex	GO:0034703	cc
33	0.00167	establishment of localization	GO:0051234	bp
33	0.0026	tight junction	GO:0005923	cc
33	0.0026	occluding junction	GO:0070160	cc
33	0.00305	protein homooligomerization	GO:0051260	bp
33	0.00433	ligand-gated ion channel activity	GO:0015276	mf
33	0.00433	ligand-gated channel activity	GO:0022834	mf
33	0.00761	substrate-specific transporter activity	GO:0022892	mf
33	0.00806	transport	GO:0006810	bp
33	0.0097	basolateral plasma membrane	GO:0016323	cc
33	0.00974	protein domain specific binding	GO:0019904	mf
33	0.0157	regulation of excitatory postsynaptic membrane potential	GO:0060079	bp
33	0.0187	regulation of postsynaptic membrane potential	GO:0060078	bp
33	0.0247	single-organism transport	GO:0044765	bp
33	0.0304	membrane part	GO:0044425	cc
33	0.0426	transporter activity	GO:0005215	mf
33	0.044	ion transport	GO:0006811	bp
33	0.0455	cell-cell junction	GO:0005911	cc
36	2.38e-28	DNA-dependent transcription, elongation	GO:0006354	bp
36	2.66e-23	nuclear transcription factor complex	GO:0044798	cc
36	3.72e-23	DNA-dependent transcription, initiation	GO:0006352	bp
36	3.78e-19	transcription factor TFIID complex	GO:0005669	cc
36	5.53e-16	transcription elongation from RNA polymerase II promoter	GO:0006368	bp
36	3.3e-13	transcription factor complex	GO:0005667	cc
36	7.13e-13	transcription initiation from RNA polymerase II promoter	GO:0006367	bp
36	5.53e-11	gene expression	GO:0010467	bp
36	8.67e-11	transcription from RNA polymerase II promoter	GO:0006366	bp
36	2.08e-10	transcription elongation from RNA polymerase I promoter	GO:0006362	bp
36	2.68e-10	transcription factor TFTC complex	GO:0033276	cc
36	5.54e-10	termination of RNA polymerase I transcription	GO:0006363	bp
36	9.11e-10	transcription, DNA-dependent	GO:0006351	bp
36	1.32e-09	transcription initiation from RNA polymerase I promoter	GO:0006361	bp
36	1.89e-09	RNA biosynthetic process	GO:0032774	bp
36	2.9e-09	transcription from RNA polymerase I promoter	GO:0006360	bp
36	4.25e-09	organic cyclic compound biosynthetic process	GO:1901362	bp
36	4.44e-09	DNA binding	GO:0003677	mf
36	8.81e-09	nucleolar part	GO:0044452	cc
36	1.38e-08	nucleobase-containing compound biosynthetic process	GO:0034654	bp
36	2e-08	DNA-directed RNA polymerase I complex	GO:0005736	cc
36	2.27e-08	RNA metabolic process	GO:0016070	bp
36	2.59e-08	heterocycle biosynthetic process	GO:0018130	bp
36	2.74e-08	aromatic compound biosynthetic process	GO:0019438	bp
36	3.69e-08	nucleoplasm	GO:0005654	cc
36	3.79e-08	cellular nitrogen compound biosynthetic process	GO:0044271	bp
36	6.57e-08	SAGA-type complex	GO:0070461	cc
36	4.08e-07	macromolecule biosynthetic process	GO:0009059	bp
36	4.65e-07	DNA-directed RNA polymerase activity	GO:0003899	mf
36	4.65e-07	RNA polymerase activity	GO:0034062	mf
36	7.09e-07	cellular macromolecule biosynthetic process	GO:0034645	bp
36	2.63e-06	nucleic acid binding	GO:0003676	mf
36	3.15e-06	nucleic acid metabolic process	GO:0090304	bp
36	3.2e-06	cellular biosynthetic process	GO:0044249	bp
36	5.72e-06	organic substance biosynthetic process	GO:1901576	bp
36	6.89e-06	organic cyclic compound metabolic process	GO:1901360	bp
36	8.13e-06	biosynthetic process	GO:0009058	bp
36	1.1e-05	nuclear part	GO:0044428	cc
36	1.33e-05	nucleobase-containing compound metabolic process	GO:0006139	bp
36	1.48e-05	DNA-dependent transcription, termination	GO:0006353	bp
36	2.56e-05	heterocycle metabolic process	GO:0046483	bp
36	2.66e-05	cellular aromatic compound metabolic process	GO:0006725	bp
36	3.27e-05	nucleoplasm part	GO:0044451	cc
36	4.4e-05	histone acetyltransferase complex	GO:0000123	cc
36	6.47e-05	cellular nitrogen compound metabolic process	GO:0034641	bp
36	0.000137	nucleotidyltransferase activity	GO:0016779	mf
36	0.000218	nitrogen compound metabolic process	GO:0006807	bp
36	0.000708	DNA-directed RNA polymerase complex	GO:0000428	cc
36	0.000708	RNA polymerase complex	GO:0030880	cc
36	0.000708	nuclear DNA-directed RNA polymerase complex	GO:0055029	cc
36	0.00237	viral process	GO:0016032	bp
36	0.00237	symbiosis, encompassing mutualism through parasitism	GO:0044403	bp
36	0.00242	multi-organism cellular process	GO:0044764	bp
36	0.00365	heterocyclic compound binding	GO:1901363	mf
36	0.00471	interspecies interaction between organisms	GO:0044419	bp
36	0.00482	organic cyclic compound binding	GO:0097159	mf
36	0.00895	MLL1/2 complex	GO:0044665	cc
36	0.00895	MLL1 complex	GO:0071339	cc
36	0.0336	transcription coactivator activity	GO:0003713	mf
38	9.72e-09	eukaryotic translation initiation factor 4F complex	GO:0016281	cc
38	6.41e-05	regulation of translation	GO:0006417	bp
38	0.000126	translation initiation factor activity	GO:0003743	mf
38	0.000779	translation factor activity, nucleic acid binding	GO:0008135	mf
38	0.00144	RNA cap binding	GO:0000339	mf
38	0.00258	posttranscriptional regulation of gene expression	GO:0010608	bp
38	0.00928	translation initiation factor binding	GO:0031369	mf
38	0.0114	RNA binding	GO:0003723	mf
39	0.00352	lateral plasma membrane	GO:0016328	cc
39	0.00513	GTP metabolic process	GO:0046039	bp
39	0.00614	guanosine-containing compound metabolic process	GO:1901068	bp
39	0.00636	GTP binding	GO:0005525	mf
39	0.00716	guanyl nucleotide binding	GO:0019001	mf
39	0.00716	guanyl ribonucleotide binding	GO:0032561	mf
39	0.0088	G-protein beta/gamma-subunit complex binding	GO:0031683	mf
39	0.0133	GDP binding	GO:0019003	mf
39	0.0162	GTPase regulator activity	GO:0030695	mf
39	0.0168	regulation of GTP catabolic process	GO:0033124	bp
39	0.0186	nucleoside-triphosphatase regulator activity	GO:0060589	mf
39	0.0195	tight junction assembly	GO:0070830	bp
39	0.0266	regulation of nucleoside metabolic process	GO:0009118	bp
39	0.0266	regulation of purine nucleotide catabolic process	GO:0033121	bp
39	0.0273	regulation of nucleotide catabolic process	GO:0030811	bp
39	0.0377	purine ribonucleoside triphosphate metabolic process	GO:0009205	bp
39	0.0386	purine nucleoside triphosphate metabolic process	GO:0009144	bp
39	0.0415	ribonucleoside triphosphate metabolic process	GO:0009199	bp
39	0.0477	nucleoside triphosphate metabolic process	GO:0009141	bp
39	0.0499	cell-cell junction organization	GO:0045216	bp
41	3.09e-12	epsilon DNA polymerase complex	GO:0008622	cc
41	1.42e-09	DNA polymerase complex	GO:0042575	cc
41	4.38e-08	ISWI-type complex	GO:0031010	cc
41	9.48e-08	DNA-directed DNA polymerase activity	GO:0003887	mf
41	1.98e-07	DNA polymerase activity	GO:0034061	mf
41	2.75e-07	chromosome organization	GO:0051276	bp
41	6.08e-06	nuclear chromosome part	GO:0044454	cc
41	7.74e-06	SWI/SNF superfamily-type complex	GO:0070603	cc
41	3.19e-05	chromatin modification	GO:0016568	bp
41	6.27e-05	nucleotidyltransferase activity	GO:0016779	mf
41	8.86e-05	chromatin organization	GO:0006325	bp
41	0.000584	chromatin remodeling	GO:0006338	bp
41	0.00063	chromosomal part	GO:0044427	cc
41	0.000689	Ada2/Gcn5/Ada3 transcription activator complex	GO:0005671	cc
41	0.00364	organelle organization	GO:0006996	bp
41	0.00407	protein complex	GO:0043234	cc
41	0.0225	macromolecular complex	GO:0032991	cc
41	0.0268	nuclear replication fork	GO:0043596	cc
41	0.0309	ATP-dependent chromatin remodeling	GO:0043044	bp
44	2.86e-11	positive regulation of bone mineralization	GO:0030501	bp
44	2.86e-11	positive regulation of biomineral tissue development	GO:0070169	bp
44	1.55e-10	positive regulation of ossification	GO:0045778	bp
44	2.06e-09	regulation of bone mineralization	GO:0030500	bp
44	2.99e-09	regulation of biomineral tissue development	GO:0070167	bp
44	3.57e-09	positive regulation of osteoblast differentiation	GO:0045669	bp
44	9.34e-09	BMP signaling pathway	GO:0030509	bp
44	2.05e-08	positive regulation of pathway-restricted SMAD protein phosphorylation	GO:0010862	bp
44	5.26e-08	transmembrane receptor protein serine/threonine kinase signaling pathway	GO:0007178	bp
44	1.11e-07	regulation of pathway-restricted SMAD protein phosphorylation	GO:0060393	bp
44	1.38e-07	regulation of osteoblast differentiation	GO:0045667	bp
44	1.3e-06	transmembrane receptor protein serine/threonine kinase activity	GO:0004675	mf
44	1.3e-06	transforming growth factor beta-activated receptor activity	GO:0005024	mf
44	1.49e-06	regulation of ossification	GO:0030278	bp
44	6.93e-06	positive regulation of transmembrane receptor protein serine/threonine kinase signaling pathway	GO:0090100	bp
44	1.63e-05	appendage morphogenesis	GO:0035107	bp
44	1.63e-05	limb morphogenesis	GO:0035108	bp
44	4.3e-05	positive regulation of cell differentiation	GO:0045597	bp
44	7.09e-05	system development	GO:0048731	bp
44	7.53e-05	anatomical structure morphogenesis	GO:0009653	bp
44	9.31e-05	mesoderm formation	GO:0001707	bp
44	0.000121	pattern specification process	GO:0007389	bp
44	0.000167	formation of primary germ layer	GO:0001704	bp
44	0.000273	SMAD binding	GO:0046332	mf
44	0.000339	positive regulation of developmental process	GO:0051094	bp
44	0.000489	regulation of transmembrane receptor protein serine/threonine kinase signaling pathway	GO:0090092	bp
44	0.000518	transmembrane receptor protein kinase activity	GO:0019199	mf
44	0.000775	regionalization	GO:0003002	bp
44	0.00108	enzyme linked receptor protein signaling pathway	GO:0007167	bp
44	0.00118	regulation of epithelial cell proliferation	GO:0050678	bp
44	0.00149	tissue development	GO:0009888	bp
44	0.00295	positive regulation of multicellular organismal process	GO:0051240	bp
44	0.00596	positive regulation of epithelial cell proliferation	GO:0050679	bp
44	0.00599	regulation of cell differentiation	GO:0045595	bp
44	0.00717	cellular response to growth factor stimulus	GO:0071363	bp
44	0.00775	regulation of multicellular organismal development	GO:2000026	bp
44	0.00831	response to growth factor stimulus	GO:0070848	bp
44	0.00862	embryonic morphogenesis	GO:0048598	bp
44	0.00903	skeletal system development	GO:0001501	bp
44	0.00995	anterior/posterior pattern specification	GO:0009952	bp
44	0.0106	chondrocyte differentiation	GO:0002062	bp
44	0.0121	hindlimb morphogenesis	GO:0035137	bp
44	0.0142	activin-activated receptor activity	GO:0017002	mf
44	0.0142	receptor serine/threonine kinase binding	GO:0033612	mf
44	0.0142	transmembrane receptor protein serine/threonine kinase binding	GO:0070696	mf
44	0.0147	cell differentiation	GO:0030154	bp
44	0.0159	protein phosphorylation	GO:0006468	bp
44	0.0175	anatomical structure development	GO:0048856	bp
44	0.0259	phosphorylation	GO:0016310	bp
44	0.0306	dorsal/ventral pattern formation	GO:0009953	bp
44	0.035	cellular response to endogenous stimulus	GO:0071495	bp
44	0.0401	single-organism developmental process	GO:0044767	bp
44	0.0407	regulation of cartilage development	GO:0061035	bp
44	0.0445	positive regulation of endothelial cell proliferation	GO:0001938	bp
44	0.0493	regulation of developmental process	GO:0050793	bp
45	0.0335	phagocytosis, engulfment	GO:0006911	bp
45	0.0447	membrane invagination	GO:0010324	bp
46	1.2e-19	Cul4-RING ubiquitin ligase complex	GO:0080008	cc
46	3.58e-19	protein modification by small protein conjugation or removal	GO:0070647	bp
46	3.76e-18	cullin-RING ubiquitin ligase complex	GO:0031461	cc
46	3.39e-14	ubiquitin ligase complex	GO:0000151	cc
46	1.79e-12	protein ubiquitination	GO:0016567	bp
46	7.04e-12	protein modification by small protein conjugation	GO:0032446	bp
46	1.14e-10	protein deneddylation	GO:0000338	bp
46	1.14e-10	cullin deneddylation	GO:0010388	bp
46	5.27e-09	COP9 signalosome	GO:0008180	cc
46	8.72e-07	macromolecule modification	GO:0043412	bp
46	1.71e-06	protein metabolic process	GO:0019538	bp
46	1.75e-06	cellular protein modification process	GO:0006464	bp
46	1.75e-06	protein modification process	GO:0036211	bp
46	2.77e-06	cellular protein metabolic process	GO:0044267	bp
46	8.27e-05	Cul4A-RING ubiquitin ligase complex	GO:0031464	cc
46	0.00249	protein modification by small protein removal	GO:0070646	bp
46	0.00641	macromolecule metabolic process	GO:0043170	bp
46	0.0306	cellular macromolecule metabolic process	GO:0044260	bp
48	0.00117	chromaffin granule membrane	GO:0042584	cc
49	3.81e-24	threonine-type endopeptidase activity	GO:0004298	mf
49	3.81e-24	threonine-type peptidase activity	GO:0070003	mf
49	1.57e-23	proteasome core complex	GO:0005839	cc
49	3.04e-15	regulation of cellular amino acid metabolic process	GO:0006521	bp
49	4.71e-15	proteasome complex	GO:0000502	cc
49	3.72e-14	regulation of cellular amine metabolic process	GO:0033238	bp
49	6.09e-14	antigen processing and presentation of exogenous peptide antigen via MHC class I, TAP-dependent	GO:0002479	bp
49	6.09e-14	DNA damage response, signal transduction by p53 class mediator resulting in cell cycle arrest	GO:0006977	bp
49	6.09e-14	signal transduction involved in mitotic cell cycle checkpoint	GO:0072413	bp
49	6.09e-14	signal transduction involved in mitotic G1 DNA damage checkpoint	GO:0072431	bp
49	7.75e-14	signal transduction involved in cell cycle checkpoint	GO:0072395	bp
49	7.75e-14	signal transduction involved in DNA integrity checkpoint	GO:0072401	bp
49	7.75e-14	signal transduction involved in DNA damage checkpoint	GO:0072422	bp
49	9.81e-14	antigen processing and presentation of exogenous peptide antigen via MHC class I	GO:0042590	bp
49	1.25e-13	response to DNA damage stimulus	GO:0006974	bp
49	2.41e-13	negative regulation of ubiquitin-protein ligase activity involved in mitotic cell cycle	GO:0051436	bp
49	3.7e-13	positive regulation of ubiquitin-protein ligase activity involved in mitotic cell cycle	GO:0051437	bp
49	6.83e-13	negative regulation of ligase activity	GO:0051352	bp
49	6.83e-13	negative regulation of ubiquitin-protein ligase activity	GO:0051444	bp
49	8.33e-13	positive regulation of cell cycle arrest	GO:0071158	bp
49	1.23e-12	regulation of ubiquitin-protein ligase activity involved in mitotic cell cycle	GO:0051439	bp
49	1.79e-12	antigen processing and presentation of peptide antigen via MHC class I	GO:0002474	bp
49	1.79e-12	anaphase-promoting complex-dependent proteasomal ubiquitin-dependent protein catabolic process	GO:0031145	bp
49	2.15e-12	positive regulation of ubiquitin-protein ligase activity	GO:0051443	bp
49	3.66e-12	positive regulation of ligase activity	GO:0051351	bp
49	5.17e-12	DNA damage response, signal transduction by p53 class mediator	GO:0030330	bp
49	7.22e-12	regulation of cell cycle arrest	GO:0071156	bp
49	1.87e-11	regulation of ubiquitin-protein ligase activity	GO:0051438	bp
49	2.18e-11	signal transduction in response to DNA damage	GO:0042770	bp
49	2.94e-11	regulation of ligase activity	GO:0051340	bp
49	3.93e-11	negative regulation of protein ubiquitination	GO:0031397	bp
49	1.53e-10	signal transduction by p53 class mediator	GO:0072331	bp
49	2.07e-10	G1/S transition of mitotic cell cycle	GO:0000082	bp
49	2.24e-10	regulation of cellular ketone metabolic process	GO:0010565	bp
49	3.39e-10	endopeptidase activity	GO:0004175	mf
49	3.42e-10	proteasome core complex, alpha-subunit complex	GO:0019773	cc
49	5.21e-10	antigen processing and presentation of exogenous peptide antigen	GO:0002478	bp
49	6.57e-10	antigen processing and presentation of exogenous antigen	GO:0019884	bp
49	8.25e-10	protein polyubiquitination	GO:0000209	bp
49	9.21e-10	positive regulation of protein ubiquitination	GO:0031398	bp
49	1.03e-09	antigen processing and presentation of peptide antigen	GO:0048002	bp
49	2.04e-09	proteasomal ubiquitin-dependent protein catabolic process	GO:0043161	bp
49	2.87e-09	proteasomal protein catabolic process	GO:0010498	bp
49	2.95e-09	antigen processing and presentation	GO:0019882	bp
49	7.07e-09	positive regulation of cell cycle process	GO:0090068	bp
49	9.88e-09	cellular macromolecule catabolic process	GO:0044265	bp
49	1.02e-08	cellular response to stress	GO:0033554	bp
49	1.05e-08	peptidase activity, acting on L-amino acid peptides	GO:0070011	mf
49	2.24e-08	peptidase activity	GO:0008233	mf
49	4.76e-08	protein catabolic process	GO:0030163	bp
49	6e-08	regulation of protein ubiquitination	GO:0031396	bp
49	7.36e-08	macromolecule catabolic process	GO:0009057	bp
49	1.36e-07	ubiquitin-dependent protein catabolic process	GO:0006511	bp
49	1.69e-07	modification-dependent protein catabolic process	GO:0019941	bp
49	1.98e-07	modification-dependent macromolecule catabolic process	GO:0043632	bp
49	2.35e-07	mitotic cell cycle	GO:0000278	bp
49	3.01e-07	proteolysis involved in cellular protein catabolic process	GO:0051603	bp
49	3.15e-07	cell cycle phase transition	GO:0044770	bp
49	3.15e-07	mitotic cell cycle phase transition	GO:0044772	bp
49	9.65e-07	nuclear part	GO:0044428	cc
49	2.81e-06	nucleoplasm	GO:0005654	cc
49	4e-06	regulation of cell cycle process	GO:0010564	bp
49	8.5e-06	proteolysis	GO:0006508	bp
49	1.09e-05	protein ubiquitination	GO:0016567	bp
49	1.59e-05	hydrolase activity	GO:0016787	mf
49	2.66e-05	protein modification by small protein conjugation	GO:0032446	bp
49	3.99e-05	nucleotide-excision repair	GO:0006289	bp
49	4.77e-05	negative regulation of protein modification process	GO:0031400	bp
49	7.02e-05	cell cycle	GO:0007049	bp
49	9.07e-05	nucleotide-excision repair complex	GO:0000109	cc
49	0.00012	endodeoxyribonuclease activity	GO:0004520	mf
49	0.00017	mRNA metabolic process	GO:0016071	bp
49	0.000223	protein modification by small protein conjugation or removal	GO:0070647	bp
49	0.000244	negative regulation of programmed cell death	GO:0043069	bp
49	0.00027	cellular catabolic process	GO:0044248	bp
49	0.000411	negative regulation of cell death	GO:0060548	bp
49	0.000435	endonuclease activity	GO:0004519	mf
49	0.000677	apoptotic process	GO:0006915	bp
49	0.000716	organic substance catabolic process	GO:1901575	bp
49	0.000808	protein complex	GO:0043234	cc
49	0.00091	programmed cell death	GO:0012501	bp
49	0.000984	negative regulation of cellular protein metabolic process	GO:0032269	bp
49	0.0014	deoxyribonuclease activity	GO:0004536	mf
49	0.00152	viral process	GO:0016032	bp
49	0.00152	symbiosis, encompassing mutualism through parasitism	GO:0044403	bp
49	0.00156	multi-organism cellular process	GO:0044764	bp
49	0.00164	negative regulation of apoptotic process	GO:0043066	bp
49	0.00179	negative regulation of catalytic activity	GO:0043086	bp
49	0.00188	cell cycle process	GO:0022402	bp
49	0.00207	macromolecular complex	GO:0032991	cc
49	0.003	flap endonuclease activity	GO:0048256	mf
49	0.00301	catabolic process	GO:0009056	bp
49	0.00317	interspecies interaction between organisms	GO:0044419	bp
49	0.00323	negative regulation of protein metabolic process	GO:0051248	bp
49	0.0046	regulation of cell cycle	GO:0051726	bp
49	0.00597	endodeoxyribonuclease activity, producing 3'-phosphomonoesters	GO:0016889	mf
49	0.00598	negative regulation of molecular function	GO:0044092	bp
49	0.00631	response to stress	GO:0006950	bp
49	0.00855	cell death	GO:0008219	bp
49	0.00912	death	GO:0016265	bp
49	0.0165	endonuclease activity, active with either ribo- or deoxyribonucleic acids and producing 3'-phosphomonoesters	GO:0016894	mf
49	0.0166	DNA repair	GO:0006281	bp
49	0.0177	positive regulation of cellular protein metabolic process	GO:0032270	bp
49	0.0244	positive regulation of protein modification process	GO:0031401	bp
49	0.0267	nuclease activity	GO:0004518	mf
49	0.0441	modulation by virus of host morphology or physiology	GO:0019048	bp
49	0.0477	positive regulation of catalytic activity	GO:0043085	bp
49	0.0499	modification by symbiont of host morphology or physiology	GO:0044003	bp
51	9.85e-78	ligase activity	GO:0016874	mf
51	2.22e-70	protein ubiquitination	GO:0016567	bp
51	5.49e-68	protein modification by small protein conjugation	GO:0032446	bp
51	2.91e-63	zinc ion binding	GO:0008270	mf
51	2.77e-62	protein modification by small protein conjugation or removal	GO:0070647	bp
51	6.84e-59	transition metal ion binding	GO:0046914	mf
51	2.31e-57	acid-amino acid ligase activity	GO:0016881	mf
51	2.25e-56	ubiquitin-protein ligase activity	GO:0004842	mf
51	1.22e-55	small conjugating protein ligase activity	GO:0019787	mf
51	1.62e-55	ligase activity, forming carbon-nitrogen bonds	GO:0016879	mf
51	2.97e-36	metal ion binding	GO:0046872	mf
51	2.02e-35	cation binding	GO:0043169	mf
51	3.39e-32	ion binding	GO:0043167	mf
51	3.25e-31	cellular protein modification process	GO:0006464	bp
51	3.25e-31	protein modification process	GO:0036211	bp
51	1.41e-29	macromolecule modification	GO:0043412	bp
51	4.3e-26	protein polyubiquitination	GO:0000209	bp
51	2.17e-23	cellular protein metabolic process	GO:0044267	bp
51	2.78e-22	protein metabolic process	GO:0019538	bp
51	6.46e-18	protein K48-linked ubiquitination	GO:0070936	bp
51	3.28e-10	catalytic activity	GO:0003824	mf
51	1.63e-09	modification-dependent protein catabolic process	GO:0019941	bp
51	2.12e-09	modification-dependent macromolecule catabolic process	GO:0043632	bp
51	4.22e-09	proteolysis involved in cellular protein catabolic process	GO:0051603	bp
51	8.79e-09	ubiquitin-dependent protein catabolic process	GO:0006511	bp
51	1.46e-08	protein K63-linked ubiquitination	GO:0070534	bp
51	9.2e-08	protein autoubiquitination	GO:0051865	bp
51	5.01e-07	macromolecule metabolic process	GO:0043170	bp
51	6e-07	protein K11-linked ubiquitination	GO:0070979	bp
51	1.59e-06	protein monoubiquitination	GO:0006513	bp
51	3.06e-06	cellular macromolecule metabolic process	GO:0044260	bp
51	6.62e-06	proteolysis	GO:0006508	bp
51	3.81e-05	macromolecule catabolic process	GO:0009057	bp
51	5.93e-05	cellular macromolecule catabolic process	GO:0044265	bp
51	0.00956	ubiquitin ligase complex	GO:0000151	cc
51	0.0124	primary metabolic process	GO:0044238	bp
51	0.016	protein K6-linked ubiquitination	GO:0085020	bp
51	0.0197	organic substance metabolic process	GO:0071704	bp
51	0.0345	ISG15 ligase activity	GO:0042296	mf
51	0.0355	ESCRT I complex	GO:0000813	cc
53	5.84e-06	response to unfolded protein	GO:0006986	bp
53	8.51e-06	ER-associated protein catabolic process	GO:0030433	bp
53	9.12e-06	response to topologically incorrect protein	GO:0035966	bp
53	2.28e-05	endoplasmic reticulum unfolded protein response	GO:0030968	bp
53	2.28e-05	cellular response to unfolded protein	GO:0034620	bp
53	3.71e-05	cellular response to topologically incorrect protein	GO:0035967	bp
53	4.46e-05	ER-nucleus signaling pathway	GO:0006984	bp
53	0.000147	endoplasmic reticulum	GO:0005783	cc
53	2e-04	response to endoplasmic reticulum stress	GO:0034976	bp
53	0.000277	retrograde protein transport, ER to cytosol	GO:0030970	bp
53	0.00424	endoplasmic reticulum part	GO:0044432	cc
53	0.00763	proteasomal ubiquitin-dependent protein catabolic process	GO:0043161	bp
53	0.00816	ubiquitin-dependent protein catabolic process	GO:0006511	bp
53	0.00882	proteasomal protein catabolic process	GO:0010498	bp
53	0.00903	modification-dependent protein catabolic process	GO:0019941	bp
53	0.00973	modification-dependent macromolecule catabolic process	GO:0043632	bp
53	0.0118	proteolysis involved in cellular protein catabolic process	GO:0051603	bp
53	0.0125	proteolysis	GO:0006508	bp
53	0.0289	protein catabolic process	GO:0030163	bp
53	0.0451	Cdc48p-Npl4p-Ufd1p AAA ATPase complex	GO:0034098	cc
54	0.0235	sequence-specific DNA binding transcription factor activity	GO:0003700	mf
54	0.0237	nucleic acid binding transcription factor activity	GO:0001071	mf
54	0.0239	auditory behavior	GO:0031223	bp
54	0.0239	righting reflex	GO:0060013	bp
54	0.0239	positive regulation of epithelial cell proliferation involved in lung morphogenesis	GO:0060501	bp
54	0.0239	regulation of epithelial cell proliferation involved in lung morphogenesis	GO:2000794	bp
54	0.0252	protein heterodimerization activity	GO:0046982	mf
54	0.0303	DNA binding	GO:0003677	mf
54	0.0399	response to auditory stimulus	GO:0010996	bp
55	2.77e-16	SNARE complex	GO:0031201	cc
55	1.91e-14	SNARE binding	GO:0000149	mf
55	3.42e-09	vesicle-mediated transport	GO:0016192	bp
55	6.55e-09	secretion by cell	GO:0032940	bp
55	1.58e-08	syntaxin-1 binding	GO:0017075	mf
55	2.01e-08	single-organism transport	GO:0044765	bp
55	2.53e-08	syntaxin binding	GO:0019905	mf
55	4.07e-08	neurotransmitter transport	GO:0006836	bp
55	4.32e-08	organic substance transport	GO:0071702	bp
55	7.3e-08	secretion	GO:0046903	bp
55	1.25e-07	SNAP receptor activity	GO:0005484	mf
55	2.13e-07	exocytosis	GO:0006887	bp
55	5.14e-07	specific granule	GO:0042581	cc
55	1.4e-06	secretory granule	GO:0030141	cc
55	1.64e-06	establishment of localization in cell	GO:0051649	bp
55	2.18e-06	vesicle docking involved in exocytosis	GO:0006904	bp
55	2.88e-06	transport	GO:0006810	bp
55	4.16e-06	establishment of localization	GO:0051234	bp
55	4.27e-06	vesicle docking	GO:0048278	bp
55	1.98e-05	protein transport	GO:0015031	bp
55	2.12e-05	cytoplasmic vesicle	GO:0031410	cc
55	2.61e-05	membrane docking	GO:0022406	bp
55	2.69e-05	establishment of protein localization	GO:0045184	bp
55	5.7e-05	synaptobrevin 2-SNAP-25-syntaxin-1a-complexin I complex	GO:0070032	cc
55	6.95e-05	neurotransmitter secretion	GO:0007269	bp
55	8.12e-05	vesicle	GO:0031982	cc
55	0.000111	cytoplasmic membrane-bounded vesicle	GO:0016023	cc
55	0.000119	membrane part	GO:0044425	cc
55	0.000231	glutamate secretion	GO:0014047	bp
55	0.000296	membrane-bounded vesicle	GO:0031988	cc
55	0.000581	amino acid transport	GO:0006865	bp
55	0.000651	regulation of neurotransmitter levels	GO:0001505	bp
55	0.000901	regulation of exocytosis	GO:0017157	bp
55	0.00111	cellular membrane fusion	GO:0006944	bp
55	0.00127	membrane	GO:0016020	cc
55	0.00148	post-Golgi vesicle-mediated transport	GO:0006892	bp
55	0.00148	membrane fusion	GO:0061025	bp
55	0.00163	signal release	GO:0023061	bp
55	0.00297	Golgi vesicle transport	GO:0048193	bp
55	0.0032	integral to membrane	GO:0016021	cc
55	0.00416	intrinsic to membrane	GO:0031224	cc
55	0.00636	organic acid transport	GO:0015849	bp
55	0.00636	carboxylic acid transport	GO:0046942	bp
55	0.00905	cell junction	GO:0030054	cc
55	0.00993	regulation of vesicle-mediated transport	GO:0060627	bp
55	0.0103	dicarboxylic acid transport	GO:0006835	bp
55	0.0107	neuron projection	GO:0043005	cc
55	0.0139	regulation of secretion	GO:0051046	bp
55	0.0208	trans-Golgi network	GO:0005802	cc
55	0.0326	organic anion transport	GO:0015711	bp
55	0.0333	synapse	GO:0045202	cc
56	2e-07	S100 protein binding	GO:0044548	mf
56	7.71e-05	calcium-dependent protein binding	GO:0048306	mf
56	0.0299	calcium ion binding	GO:0005509	mf
58	1.24e-05	Fanconi anaemia nuclear complex	GO:0043240	cc
61	0.00183	copper chaperone activity	GO:0016531	mf
61	0.00305	metallochaperone activity	GO:0016530	mf
64	0.00196	troponin complex	GO:0005861	cc
64	0.0201	cytoskeletal protein binding	GO:0008092	mf
65	1.36e-08	plasma membrane part	GO:0044459	cc
65	1.57e-07	apical plasma membrane	GO:0016324	cc
65	1.83e-07	plasma membrane	GO:0005886	cc
65	3.42e-06	cell-cell adhesion	GO:0016337	bp
65	9.68e-06	uropod	GO:0001931	cc
65	1.2e-05	membrane to membrane docking	GO:0022614	bp
65	1.93e-05	microvillus membrane	GO:0031528	cc
65	6.91e-05	apical part of cell	GO:0045177	cc
65	0.000123	tight junction	GO:0005923	cc
65	0.000123	occluding junction	GO:0070160	cc
65	0.000131	membrane part	GO:0044425	cc
65	0.000246	microvillus	GO:0005902	cc
65	0.000255	membrane	GO:0016020	cc
65	0.000287	filopodium	GO:0030175	cc
65	0.000331	integral to plasma membrane	GO:0005887	cc
65	0.000518	intrinsic to plasma membrane	GO:0031226	cc
65	0.000619	leukocyte cell-cell adhesion	GO:0007159	bp
65	0.0015	cell adhesion	GO:0007155	bp
65	0.0015	biological adhesion	GO:0022610	bp
65	0.00153	cell junction	GO:0030054	cc
65	0.00232	cell periphery	GO:0071944	cc
65	0.00258	integrin binding	GO:0005178	mf
65	0.00325	cell projection	GO:0042995	cc
65	0.00326	integral to membrane	GO:0016021	cc
65	0.00451	intrinsic to membrane	GO:0031224	cc
65	0.00587	cell-cell junction	GO:0005911	cc
65	0.00609	ruffle	GO:0001726	cc
65	0.01	leukocyte migration	GO:0050900	bp
65	0.0107	cell projection membrane	GO:0031253	cc
65	0.0184	adenylate cyclase-modulating G-protein coupled receptor signaling pathway	GO:0007188	bp
65	0.02	phospholipase C-activating G-protein coupled receptor signaling pathway	GO:0007200	bp
65	0.0203	cell adhesion molecule binding	GO:0050839	mf
65	0.0284	membrane docking	GO:0022406	bp
65	0.0307	G-protein coupled receptor activity	GO:0004930	mf
65	0.0421	G-protein coupled receptor signaling pathway, coupled to cyclic nucleotide second messenger	GO:0007187	bp
66	1.68e-06	calcium channel activity	GO:0005262	mf
66	1.83e-06	inositol 1,4,5 trisphosphate binding	GO:0070679	mf
66	3.14e-06	calcium ion transmembrane transporter activity	GO:0015085	mf
66	4.66e-06	ligand-gated ion channel activity	GO:0015276	mf
66	4.66e-06	ligand-gated channel activity	GO:0022834	mf
66	5.11e-06	store-operated calcium channel activity	GO:0015279	mf
66	6.66e-06	divalent inorganic cation transmembrane transporter activity	GO:0072509	mf
66	3.33e-05	cation channel activity	GO:0005261	mf
66	5.35e-05	gated channel activity	GO:0022836	mf
66	5.35e-05	ion gated channel activity	GO:0022839	mf
66	0.000105	ion channel activity	GO:0005216	mf
66	0.000112	metal ion transmembrane transporter activity	GO:0046873	mf
66	0.000116	substrate-specific channel activity	GO:0022838	mf
66	0.00015	channel activity	GO:0015267	mf
66	0.00015	passive transmembrane transporter activity	GO:0022803	mf
66	0.000155	calcium ion transport	GO:0006816	bp
66	0.000248	inorganic cation transmembrane transporter activity	GO:0022890	mf
66	0.000255	divalent metal ion transport	GO:0070838	bp
66	0.000255	divalent inorganic cation transport	GO:0072511	bp
66	0.000377	cation transmembrane transporter activity	GO:0008324	mf
66	0.000545	alcohol binding	GO:0043178	mf
66	0.00116	ion transmembrane transporter activity	GO:0015075	mf
66	0.00169	substrate-specific transmembrane transporter activity	GO:0022891	mf
66	0.00231	transmembrane transporter activity	GO:0022857	mf
66	0.00303	metal ion transport	GO:0030001	bp
66	0.00578	substrate-specific transporter activity	GO:0022892	mf
66	0.00676	cation transport	GO:0006812	bp
66	0.0136	transporter activity	GO:0005215	mf
66	0.0154	transmembrane transport	GO:0055085	bp
66	0.041	calcium channel complex	GO:0034704	cc
66	0.0419	ion transport	GO:0006811	bp
69	4.01e-14	HAUS complex	GO:0070652	cc
69	7.05e-09	spindle assembly	GO:0051225	bp
69	4.45e-08	centrosome organization	GO:0051297	bp
69	7.26e-08	microtubule organizing center organization	GO:0031023	bp
69	1.23e-07	microtubule associated complex	GO:0005875	cc
69	2.49e-07	spindle organization	GO:0007051	bp
69	2.3e-05	organelle assembly	GO:0070925	bp
69	2.33e-05	microtubule	GO:0005874	cc
69	2.68e-05	centrosome	GO:0005813	cc
69	4.87e-05	microtubule cytoskeleton organization	GO:0000226	bp
69	7.89e-05	nuclear division	GO:0000280	bp
69	7.89e-05	mitosis	GO:0007067	bp
69	0.000113	organelle fission	GO:0048285	bp
69	0.000118	microtubule organizing center	GO:0005815	cc
69	0.000186	spindle	GO:0005819	cc
69	0.000437	microtubule-based process	GO:0007017	bp
69	0.000437	cell division	GO:0051301	bp
69	0.00452	cytoskeleton organization	GO:0007010	bp
69	0.00845	protein complex assembly	GO:0006461	bp
69	0.0171	cytoskeletal part	GO:0044430	cc
69	0.0395	macromolecular complex assembly	GO:0065003	bp
78	0.00196	lamin filament	GO:0005638	cc
78	0.00196	nuclear lamina	GO:0005652	cc
78	0.00865	intermediate filament	GO:0005882	cc
79	7.13e-12	nuclear-transcribed mRNA catabolic process	GO:0000956	bp
79	9.72e-12	mRNA catabolic process	GO:0006402	bp
79	1.85e-11	RNA catabolic process	GO:0006401	bp
79	4.46e-08	nuclear-transcribed mRNA catabolic process, nonsense-mediated decay	GO:0000184	bp
79	1.27e-07	nucleobase-containing compound catabolic process	GO:0034655	bp
79	1.63e-07	mRNA metabolic process	GO:0016071	bp
79	1.7e-07	aromatic compound catabolic process	GO:0019439	bp
79	1.7e-07	cellular nitrogen compound catabolic process	GO:0044270	bp
79	1.7e-07	heterocycle catabolic process	GO:0046700	bp
79	2.16e-07	organic cyclic compound catabolic process	GO:1901361	bp
79	4.48e-07	cellular macromolecule catabolic process	GO:0044265	bp
79	5.51e-07	exon-exon junction complex	GO:0035145	cc
79	1.19e-06	macromolecule catabolic process	GO:0009057	bp
79	1.6e-06	gene expression	GO:0010467	bp
79	7.59e-05	cellular catabolic process	GO:0044248	bp
79	8.08e-05	cytoplasmic mRNA processing body	GO:0000932	cc
79	8.45e-05	exonucleolytic nuclear-transcribed mRNA catabolic process involved in deadenylation-dependent decay	GO:0043928	bp
79	0.000101	nuclear-transcribed mRNA catabolic process, exonucleolytic	GO:0000291	bp
79	0.000127	organic substance catabolic process	GO:1901575	bp
79	0.000196	mRNA transport	GO:0051028	bp
79	0.000276	catabolic process	GO:0009056	bp
79	0.000352	nucleic acid transport	GO:0050657	bp
79	0.000352	RNA transport	GO:0050658	bp
79	0.000352	establishment of RNA localization	GO:0051236	bp
79	0.000392	nucleobase-containing compound transport	GO:0015931	bp
79	0.000564	ribonucleoprotein granule	GO:0035770	cc
79	0.00058	histone mRNA catabolic process	GO:0071044	bp
79	0.00116	nuclear-transcribed mRNA catabolic process, deadenylation-dependent decay	GO:0000288	bp
79	0.00183	mRNA export from nucleus	GO:0006406	bp
79	0.00296	RNA export from nucleus	GO:0006405	bp
79	0.00483	cytosol	GO:0005829	cc
79	0.00996	histone mRNA metabolic process	GO:0008334	bp
79	0.0119	nuclear export	GO:0051168	bp
79	0.0136	nitrogen compound transport	GO:0071705	bp
79	0.0171	nucleocytoplasmic transport	GO:0006913	bp
79	0.0189	nuclear transport	GO:0051169	bp
79	0.0206	RNA binding	GO:0003723	mf
79	0.032	RNA metabolic process	GO:0016070	bp
80	3.21e-18	SCF ubiquitin ligase complex	GO:0019005	cc
80	8.54e-15	ubiquitin ligase complex	GO:0000151	cc
80	6.62e-14	cullin-RING ubiquitin ligase complex	GO:0031461	cc
80	3.23e-08	SCF-dependent proteasomal ubiquitin-dependent protein catabolic process	GO:0031146	bp
80	3.11e-06	proteolysis	GO:0006508	bp
80	1.13e-05	proteolysis involved in cellular protein catabolic process	GO:0051603	bp
80	3.39e-05	protein ubiquitination	GO:0016567	bp
80	6.15e-05	ubiquitin-dependent protein catabolic process	GO:0006511	bp
80	7.37e-05	modification-dependent protein catabolic process	GO:0019941	bp
80	8.17e-05	protein modification by small protein conjugation	GO:0032446	bp
80	8.43e-05	modification-dependent macromolecule catabolic process	GO:0043632	bp
80	8.63e-05	protein modification by small protein conjugation or removal	GO:0070647	bp
80	0.000242	ubiquitin-protein ligase activity	GO:0004842	mf
80	0.000519	small conjugating protein ligase activity	GO:0019787	mf
80	0.00081	acid-amino acid ligase activity	GO:0016881	mf
80	0.00146	ligase activity, forming carbon-nitrogen bonds	GO:0016879	mf
80	0.00373	protein catabolic process	GO:0030163	bp
80	0.0275	ligase activity	GO:0016874	mf
80	0.0374	regulation of circadian rhythm	GO:0042752	bp
80	0.0496	macromolecule catabolic process	GO:0009057	bp
81	6.64e-14	BLOC complex	GO:0031082	cc
81	6.64e-14	BLOC-1 complex	GO:0031083	cc
81	6.26e-13	anterograde synaptic vesicle transport	GO:0048490	bp
81	3.24e-12	melanosome organization	GO:0032438	bp
81	6.48e-12	pigment granule organization	GO:0048753	bp
81	2.15e-11	anterograde axon cargo transport	GO:0008089	bp
81	1.53e-10	synaptic vesicle transport	GO:0048489	bp
81	1.53e-10	establishment of synaptic vesicle localization	GO:0097480	bp
81	1.65e-09	establishment of vesicle localization	GO:0051650	bp
81	2.88e-09	axon cargo transport	GO:0008088	bp
81	7.69e-08	vesicle organization	GO:0016050	bp
81	1.17e-07	vesicle-mediated transport	GO:0016192	bp
81	2.05e-07	neuron projection development	GO:0031175	bp
81	5.31e-07	microtubule-based transport	GO:0010970	bp
81	5.33e-07	establishment of organelle localization	GO:0051656	bp
81	8.64e-07	cytoskeleton-dependent intracellular transport	GO:0030705	bp
81	3.51e-06	platelet dense granule organization	GO:0060155	bp
81	9.1e-06	microtubule-based movement	GO:0007018	bp
81	7.65e-05	secretory granule organization	GO:0033363	bp
81	9.32e-05	cytosolic part	GO:0044445	cc
81	0.000177	cell projection organization	GO:0030030	bp
81	0.000403	endosome to melanosome transport	GO:0035646	bp
81	0.000403	endosome to pigment granule transport	GO:0043485	bp
81	0.000713	microtubule-based process	GO:0007017	bp
81	0.00148	post-Golgi vesicle-mediated transport	GO:0006892	bp
81	0.0017	cellular component movement	GO:0006928	bp
81	0.0159	transport	GO:0006810	bp
81	0.0211	establishment of localization	GO:0051234	bp
81	0.0296	membrane-bounded vesicle	GO:0031988	cc
81	0.0298	cytoplasmic vesicle part	GO:0044433	cc
81	0.0361	establishment of melanosome localization	GO:0032401	bp
81	0.0361	melanosome transport	GO:0032402	bp
81	0.045	pigment granule transport	GO:0051904	bp
81	0.045	establishment of pigment granule localization	GO:0051905	bp
83	0.000473	kinesin complex	GO:0005871	cc
83	0.000759	regulation of mitochondrial outer membrane permeabilization	GO:1901028	bp
83	0.00114	guanyl-nucleotide exchange factor activity	GO:0005085	mf
83	0.00205	Ras guanyl-nucleotide exchange factor activity	GO:0005088	mf
83	0.00229	regulation of protein insertion into mitochondrial membrane involved in apoptotic signaling pathway	GO:1900739	bp
83	0.00229	positive regulation of protein insertion into mitochondrial membrane involved in apoptotic signaling pathway	GO:1900740	bp
83	0.00248	ciliary rootlet	GO:0035253	cc
83	0.00503	microtubule motor activity	GO:0003777	mf
83	0.00577	GTPase regulator activity	GO:0030695	mf
83	0.0072	Rab guanyl-nucleotide exchange factor activity	GO:0017112	mf
83	0.00799	nucleoside-triphosphatase regulator activity	GO:0060589	mf
83	0.0257	motor activity	GO:0003774	mf
86	5.17e-06	WW domain binding	GO:0050699	mf
86	0.0167	excretion	GO:0007588	bp
86	0.0259	sodium ion transport	GO:0006814	bp
86	0.0322	sodium channel complex	GO:0034706	cc
86	0.0373	membrane part	GO:0044425	cc
86	0.0479	ligand-gated sodium channel activity	GO:0015280	mf
87	3.36e-08	G-protein coupled receptor signaling pathway, coupled to cyclic nucleotide second messenger	GO:0007187	bp
87	2.22e-07	heterotrimeric G-protein complex	GO:0005834	cc
87	1.26e-06	G-protein beta/gamma-subunit complex binding	GO:0031683	mf
87	1.45e-06	adenylate cyclase-modulating G-protein coupled receptor signaling pathway	GO:0007188	bp
87	3.14e-06	extrinsic to internal side of plasma membrane	GO:0031234	cc
87	4.8e-06	G-protein coupled receptor signaling pathway	GO:0007186	bp
87	3.12e-05	extrinsic to plasma membrane	GO:0019897	cc
87	6.52e-05	G-protein coupled serotonin receptor binding	GO:0031821	mf
87	0.000245	extrinsic to membrane	GO:0019898	cc
87	0.000353	G-protein coupled receptor binding	GO:0001664	mf
87	0.000475	adenylate cyclase-inhibiting G-protein coupled receptor signaling pathway	GO:0007193	bp
87	0.00212	signal transducer activity	GO:0004871	mf
87	0.00212	molecular transducer activity	GO:0060089	mf
87	0.00894	GTPase activity	GO:0003924	mf
87	0.0214	regulation of purine nucleotide metabolic process	GO:1900542	bp
87	0.0229	regulation of nucleotide metabolic process	GO:0006140	bp
87	0.0301	GTP binding	GO:0005525	mf
87	0.0339	guanyl nucleotide binding	GO:0019001	mf
87	0.0339	guanyl ribonucleotide binding	GO:0032561	mf
89	0.0137	hippo signaling cascade	GO:0035329	bp
91	0.00489	transcription export complex	GO:0000346	cc
91	0.0212	mRNA export from nucleus	GO:0006406	bp
91	0.0303	RNA export from nucleus	GO:0006405	bp
91	0.0399	intronless viral mRNA export from host nucleus	GO:0046784	bp
92	0.00118	protein serine/threonine/tyrosine kinase activity	GO:0004712	mf
93	1.69e-16	Golgi transport complex	GO:0017119	cc
93	1.92e-07	Golgi vesicle transport	GO:0048193	bp
93	3.88e-07	Golgi membrane	GO:0000139	cc
93	2.02e-06	Golgi apparatus part	GO:0044431	cc
93	8.38e-06	intra-Golgi vesicle-mediated transport	GO:0006891	bp
93	0.00124	vesicle-mediated transport	GO:0016192	bp
93	0.0028	retrograde vesicle-mediated transport, Golgi to ER	GO:0006890	bp
93	0.00718	organelle membrane	GO:0031090	cc
93	0.00896	Golgi organization	GO:0007030	bp
93	0.0143	protein transport	GO:0015031	bp
93	0.0166	establishment of protein localization	GO:0045184	bp
93	0.0189	intracellular transport	GO:0046907	bp
98	2.37e-09	RNA splicing	GO:0008380	bp
98	2.12e-08	mRNA processing	GO:0006397	bp
98	3.99e-08	spliceosomal complex	GO:0005681	cc
98	8.9e-08	RNA processing	GO:0006396	bp
98	3.3e-06	small nuclear ribonucleoprotein complex	GO:0030532	cc
98	6.15e-06	mRNA metabolic process	GO:0016071	bp
98	3.87e-05	ribonucleoprotein complex	GO:0030529	cc
98	0.000257	RNA splicing, via transesterification reactions	GO:0000375	bp
98	0.00157	exonucleolytic nuclear-transcribed mRNA catabolic process involved in deadenylation-dependent decay	GO:0043928	bp
98	0.00188	nuclear-transcribed mRNA catabolic process, exonucleolytic	GO:0000291	bp
98	0.0042	nuclear speck	GO:0016607	cc
98	0.00572	RNA splicing, via transesterification reactions with bulged adenosine as nucleophile	GO:0000377	bp
98	0.00572	mRNA splicing, via spliceosome	GO:0000398	bp
98	0.00674	RNA binding	GO:0003723	mf
98	0.0114	RNA metabolic process	GO:0016070	bp
98	0.0211	nuclear-transcribed mRNA catabolic process, deadenylation-dependent decay	GO:0000288	bp
98	0.0341	U4/U6 x U5 tri-snRNP complex	GO:0046540	cc
99	1.12e-09	HOPS complex	GO:0030897	cc
[truncated: 1,352 more rows]
