# Supplementary material for: The role of the interactome in the maintenance of deleterious variability in human populations
Source: Mol Syst Biol. 2014 Sep 26;10(9):752. doi: 10.15252/msb.20145222 (PMC4299661; doi:10.15252/msb.20145222)
Supplement: Supplementary file 8 — Source Data for Figure 6 [file msb0010-0752-SD8.zip]

Archive with 5 entries (4 files):
- ReadMe.txt
- __MACOSX/
- __MACOSX/._ReadMe.txt
- Source Data Figure 6.txt
- __MACOSX/._Source Data Figure 6.txt
