# Supplementary material for: The role of the interactome in the maintenance of deleterious variability in human populations
Source: Mol Syst Biol. 2014 Sep 26;10(9):752. doi: 10.15252/msb.20145222 (PMC4299661; doi:10.15252/msb.20145222)
Supplement: Supplementary file 8 — Source Data for Figure 6 [file msb0010-0752-SD8.zip › ReadMe.txt]

Source Data for Figure 6:
Data matrix from which Figure 6 was plotted
