# Supplementary material for: The role of the interactome in the maintenance of deleterious variability in human populations
Source: Mol Syst Biol. 2014 Sep 26;10(9):752. doi: 10.15252/msb.20145222 (PMC4299661; doi:10.15252/msb.20145222)
Supplement: Supplementary file 8 — Source Data for Figure 6 [file msb0010-0752-SD8.zip › Source Data Figure 6.txt]

IDattr	ASW	LWK	YRI	CHB	CHS	JPT	CLM	MXL	PUR	CEU	GBR	FIN	TSI	MGP1	CLLg	CLLs	all
1	0.31987254945692	0.265134965990503	0.250733726930528	0.453585460555627	0.456644736877715	0.434885847778608	0.416739235099292	0.406148453907296	0.331183598189588	0.315572889843635	0.305801171799624	0.331953240131141	0.319716141623849	0.354863007353591	0.386112453827924	0.67932692289117	0.356596498624389
10	0.522582290828546	0.524762565052061	0.481893435583975	0.417161101291122	0.407975948781849	0.42690796090472	0.508108485258943	0.486703686045608	0.460214609626489	0.576469085323226	0.619020920694154	0.579788152681392	0.544940914477252	0.621563169734265	0.595361062484002	0.462890784490695	0.51823022591784
102	0.510090764883578	0.387299902716943	0.393084813610304	0.434631612393029	0.521540606185629	0.428568766146356	0.51355494329228	0.399241613109312	0.365765948042381	0.428958323791172	0.444872326391843	0.524734730921412	0.454844453901843	0.497324936750517	0.510597719445464	0.483539337097247	0.454340764105471
103	0.940060377864252	0.947491321354986	0.928336866166333	0.971622545963043	0.971011477867719	0.964976350189317	0.947016279606746	0.963160348541932	0.948958088249085	0.945843904963566	0.941471881895648	0.955173508547746	0.933942864264757	0.940651736058925	0.877166844797113	0.776815560979058	0.945125626422078
104	0.292294183552876	0.401362380719721	0.367588362467229	0.41420405016773	0.401079233402135	0.365934513575422	0.485292958841772	0.419093322730693	0.341706815342484	0.421092984776915	0.353964609749785	0.519953165363649	0.373216036487133	0.373261733695571	0.308821062414713	0.468762188266295	0.389257694219189
106	0.674674865256172	0.614984691001212	0.644096879045479	0.910939673116951	0.783663514793595	0.839900037389085	0.953089538519791	0.942939902407983	0.945136690057087	0.963051185373901	0.957006444058967	0.954538176582127	0.953271191967127	0.990611811105891	0.946479134572235	0.720612453843226	0.87162558234984
107	0.150659773714001	0.147663878553542	0.155342852587038	0.0797892234818861	0.0923572965790578	0.0789446882726348	0.184806644642458	0.132350184258423	0.177011775918568	0.206842571903625	0.213176336884772	0.217351748198544	0.252645471383027	0.0779605827248621	0.0827245709356591	0.851224653959829	0.149975173335873
11	0.35915166497122	0.390943288877145	0.40802852354743	0.212256915450024	0.207918269740284	0.192641699985752	0.19735736113168	0.198166914021052	0.189664178087334	0.189800070097231	0.182021383680155	0.204272900421853	0.190121023272464	0.205837850238345	0.215926156154738	0.704931458580342	0.236273879978447
110	0.347376945463185	0.266203305219822	0.326982579039661	0.430376537754362	0.503313383613166	0.422653842526221	0.350256442262953	0.357674575412465	0.367055058698504	0.411301296812189	0.392999709034011	0.419691403471455	0.337271542915218	0.362552605974173	0.345361855693783	0.516050023539105	0.376071405592745
111	0.845756011434615	0.907761891329568	0.894111714120307	0.677822268154202	0.674042582291592	0.661788649979144	0.767089732946509	0.706954193255448	0.821169551408848	0.680185643512251	0.676374492108734	0.669677140773835	0.698442705067317	0.55706992098263	0.690915718530356	0.714650139309322	0.728610814393024
112	0.712658877909054	0.676734912772923	0.705496145094266	0.73609373063081	0.749204790897664	0.753690251154877	0.725955627629935	0.621911963705727	0.734734665327425	0.725009057617185	0.663054521753767	0.739148908026195	0.72396249836904	0.748191351838136	0.708528457413838	0.529280794086159	0.714958384009389
116	0.657553157782818	0.663762657466281	0.674188310042548	0.65075120291917	0.605766139694923	0.536960193697461	0.616932338082098	0.532757482218473	0.609745236086223	0.540686843644985	0.486517120682161	0.551409162381557	0.49340356607905	0.46025427952977	0.375012802804803	0.786321536048433	0.563713366207488
119	0.548108695884446	0.516833724795806	0.533355834223591	0.60727114718956	0.618318983583351	0.586278452882283	0.466897173044154	0.548501923135988	0.564806923157312	0.488997186055298	0.546467471835003	0.59915070074843	0.524245586722779	0.521678552320467	0.572432019979824	0.501519304670039	0.549556291703886
12	0.397044881147094	0.475819969053094	0.46336428625577	0.387321282346959	0.643819043548438	0.199568876432903	0.585688965098915	0.457447353210925	0.406659900609718	0.69695818889766	0.630304996869234	0.718692335939794	0.580690206768128	0.443463948330736	0.38683511402714	0.491246169269523	0.498245289902434
121	0.566964990542173	0.475864672381605	0.527725569032157	0.217433241168283	0.178841250860758	0.193347597534941	0.59683496094849	0.538695013158145	0.558849038641794	0.695359243311252	0.676063399262593	0.584433439008333	0.631621858682673	0.367104558170999	0.340366390377751	0.853464039684587	0.476633681538796
125	0.834267112593046	0.836615171141754	0.840220649767558	0.505448070845584	0.554423028459957	0.385775811494939	0.52147551087821	0.486609643769567	0.59384599868866	0.651260713277812	0.64900119012506	0.719947064752794	0.649502266633418	0.758215996156081	0.772582302432826	0.513268299197747	0.650612702067818
127	0.335497601720356	0.283082636998262	0.286637312176546	0.423416362968641	0.43736365610367	0.414968752042374	0.406461872368587	0.422167076950484	0.408360440971998	0.439796245436634	0.497081563013127	0.423883880698194	0.412840560571919	0.475699780617623	0.438623072783991	0.459414187550671	0.40705872102816
13	0.805196266365093	0.736631230760514	0.694033364180192	0.831255134887568	0.819929192943278	0.898492573639458	0.880882747141582	0.911554154945241	0.875384657443297	0.786962012678028	0.835245222626827	0.724981354888836	0.796475314298417	0.621775374143516	0.705699993699212	0.487340275324486	0.794966572976071
135	0.258431300965932	0.29123172217326	0.277098001857126	0.436695711874663	0.445089251609889	0.505751048443231	0.367948529050757	0.283336194194017	0.494491601801341	0.445541727797132	0.548835241169498	0.451561909443946	0.440481806098555	0.513736987075864	0.516656348296521	0.508823379729364	0.418459158790115
136	0.698018954024177	0.678833314766203	0.662410013092189	0.935625052502881	0.894140072490548	0.844332229419918	0.762905643792349	0.821894256300823	0.781073060977524	0.732999086403997	0.741790316048822	0.734678421209978	0.740894048981075	0.755661059736526	0.7510273700671	0.49953042974884	0.769085526654274
137	0.273731520656618	0.434798820414063	0.458647235872459	0.285010274193342	0.300774407728376	0.280051615050671	0.284834942413949	0.270334154550741	0.275362868242838	0.360329582014954	0.372687459326242	0.334674931600296	0.357095856104327	0.308860730582725	0.35788476405376	0.646760788355787	0.330338610853691
139	0.655966355220377	0.614131214033107	0.61441242948673	0.669004980331156	0.673062693253941	0.673540116330022	0.755355067877908	0.768712666415282	0.80672672019338	0.876355940882228	0.832941579654865	0.749662429466334	0.799211940953789	0.741422365579157	0.73575830324754	0.482291496541593	0.731084320195055
14	0.846700282318672	0.784419881936579	0.833136452936253	0.854524859097875	0.879117262050026	0.840621761294958	0.706024760591715	0.764665666489131	0.743979016132773	0.718412612454274	0.675831004842134	0.731489201212975	0.645571592185986	0.509863285073389	0.461075333870756	0.733483152575335	0.7330288648325
142	0.607695071538169	0.609845209461498	0.590448026242487	0.333754887057469	0.272147728802053	0.213541190960638	0.468383002088085	0.295320020266281	0.502860592992582	0.526463735119977	0.496663002411655	0.519779000154045	0.492284682655984	0.496096326562166	0.58718019619773	0.620520388831899	0.467497511500721
149	0.574465101729357	0.617621363639845	0.64876817523906	0.736624740089048	0.704186949156547	0.734815871232238	0.587833397823361	0.519087971918862	0.578982447067136	0.684765604184958	0.656901766760412	0.602615855085117	0.49097681529513	0.557283423833751	0.597564354243738	0.78040714173676	0.619499589153237
15	0.830487172242965	0.871578216569419	0.805597025326891	0.925578859157226	0.816476440010589	0.89792511511227	0.737671937947546	0.724228597622937	0.682814886562544	0.756716870482788	0.82014204392567	0.785020354565439	0.820453503936478	0.751724441005277	0.689469767497154	0.691573310655271	0.79439234879768
151	0.533258775143516	0.589739485537882	0.575864382746317	0.494895530525542	0.450208105951126	0.434241806477359	0.474596939913367	0.566511103932526	0.549541985765053	0.419530639753371	0.481928608150079	0.420938688011474	0.361010806093172	0.497736340159287	0.546318007036668	0.479173448040563	0.493088080346449
155	0.70598120121765	0.771656054840691	0.678930661452075	0.703758134877327	0.70579370543549	0.700734458544334	0.701802714380021	0.709325802685923	0.711270225550364	0.693230889354606	0.724453649099155	0.71476511021972	0.697027979840182	0.708883993792598	0.728123764453487	0.502877920624856	0.710382556382908
157	0.436043332511939	0.440116139505396	0.440422577992584	0.359522837846258	0.333024601970217	0.417996797550879	0.4564431654135	0.546557195652732	0.544092471732445	0.529639784505557	0.439392323363323	0.464398785529987	0.474904154842517	0.488303128562939	0.346502848314017	0.537338240435333	0.447824009686286
158	0.896864675214697	0.856109019642432	0.810545821989387	0.936470257980662	0.90723456276346	0.898792221713856	0.6936731933481	0.691241647374754	0.677521915903632	0.743399567821294	0.756862659013429	0.919338176222855	0.759770208755977	0.620900494935581	0.674193234401468	0.667470888433696	0.789527843805439
159	0.575481031985563	0.555800414137025	0.680159576324061	0.514050010723394	0.407954589565023	0.534583022859959	0.58906024731887	0.572836088044268	0.499571381322448	0.367030266925151	0.423690814347428	0.48970358053152	0.439942098562943	0.429907792427014	0.379461357368063	0.701280649465783	0.497282151496182
16	0.795216941469543	0.754909341750165	0.847038652410851	0.836828539175309	0.794561968300494	0.811374522898548	0.901663385189139	0.969978189689362	0.933960478522638	0.92202698918247	0.95660745228158	0.92406634335799	0.933207842172739	0.839795487433308	0.868986778172682	0.690618039093103	0.872681527467121
160	0.6570292682386	0.623840982835949	0.681999431928658	0.638670687858446	0.734323504043366	0.733260897901832	0.701856323106383	0.69066110205803	0.723037081744535	0.707044245521255	0.699034341917305	0.679813219323316	0.678604636540801	0.456726061199693	0.634908304960609	0.758887888146093	0.669387339278585
161	0.377968203468519	0.350968657210434	0.34206512365916	0.424441486377127	0.446036520884665	0.441563405196631	0.495903026512367	0.512186504949266	0.480563282924277	0.3925421541258	0.498654400262101	0.420208960311896	0.490719895487574	0.483714550343768	0.511785761592429	0.657945666781463	0.444621462220401
166	0.57581053878183	0.530613279009128	0.542491678582198	0.535997552776119	0.487496471519672	0.547902858915846	0.45446583111863	0.396953729532336	0.470703502481315	0.44342112626871	0.461734823041729	0.508265051062132	0.525242780508934	0.40280895345389	0.39803129546049	0.50713954532577	0.485462631500864
170	0.51590496994394	0.384940728709907	0.356287620259953	0.471867796383496	0.548637354366557	0.677855864058625	0.695078931912451	0.702352706915985	0.733360216975287	0.7260277263723	0.723917739292967	0.724171961787701	0.71989469701686	0.57513730551529	0.628431865549176	0.76396017429544	0.612257832337366
172	0.44102240230765	0.458957657986954	0.437728588934285	0.365866881703869	0.362751588648501	0.319347479491985	0.34450974892431	0.341519437241479	0.348818317736765	0.366513562111991	0.369211650296702	0.360048560940166	0.358283824667149	0.401753922019505	0.381351853691078	0.667095723449689	0.377179031780159
174	0.422522602897455	0.374057490737616	0.387847755163784	0.383860381017996	0.365374054106439	0.461290136496676	0.483040868670252	0.484225620115142	0.457205112829496	0.613614442371253	0.626259043237865	0.67291443475121	0.636409883904457	0.68154239056508	0.641012706796953	0.463189723078556	0.512745128244112
18	0.234021134463884	0.219132978320751	0.233434568480856	0.257012159756273	0.251017545326832	0.214356822840182	0.17792652625054	0.240640158752324	0.193225115048876	0.206998547940396	0.179253718488285	0.208555262590636	0.208979717507015	0.236456335786533	0.259417656788459	0.629640742876283	0.221361883222789
184	0.470674211611575	0.468610514968327	0.478519441236487	0.379163051114325	0.354760678828018	0.310895448057072	0.474605037102723	0.371368762675895	0.365267759166684	0.397854990257708	0.360291233965138	0.344108145363422	0.405125867939469	0.382401393854517	0.441407337890471	0.445793692247385	0.400336924935455
185	0.619521393935072	0.590991243191958	0.617516820936443	0.684371753145901	0.680710547412503	0.669307024136929	0.659078871684331	0.685359803956268	0.672467977333714	0.656307528811216	0.662407419463579	0.661514874808384	0.681068304791015	0.483879277606437	0.661095714819092	0.478124730072855	0.645706570402189
186	0.254758072925344	0.335944898800555	0.232528429352749	0.251000473003819	0.244970250302888	0.198074851407443	0.382475699384631	0.231137418249048	0.264031588562967	0.298088368111359	0.268043241016501	0.242563393807005	0.208952245884438	0.21911068837696	0.242059398073495	0.588578820271276	0.25824926781728
187	0.362581940228907	0.37881079948047	0.335816824654222	0.396187368320384	0.39006871149267	0.374888236789218	0.423627736387211	0.39948049507599	0.358196130924092	0.372016623613741	0.365775358147901	0.368242619569393	0.39098283343342	0.391666126062972	0.3854982409182	0.491055493997681	0.37958933633992
189	0.944594223739477	0.941585715753387	0.939103894622537	0.99164041195119	0.986809458289744	0.942160747887974	0.950015338095822	0.958366160898091	0.943571788836807	0.992681778371877	0.937484430496252	0.93209942664376	0.965311025938563	0.978965969232996	0.989893022701149	0.774544963381596	0.959618892897308
191	0.408146830457942	0.386022547082424	0.421326934536097	0.45062681477876	0.366273809618595	0.447353845068854	0.421194804604471	0.417861576220567	0.437751821289141	0.370085228990362	0.461873170635825	0.557842755874931	0.461382578339556	0.440235654683415	0.530380237839543	0.529666779577811	0.438557240668032
192	0.714806934535448	0.806413169927956	0.684757279381205	0.689496681105476	0.676627689396508	0.720077890706477	0.642729478356051	0.660026471862207	0.653016800450879	0.662896844344852	0.665144170512837	0.655491378643729	0.655780443830122	0.618868348297353	0.672077491323686	0.727521215812952	0.678547404844986
193	0.38860317787532	0.49052377722678	0.606843786864398	0.55008286735493	0.46768338213467	0.57227996182734	0.353611566475035	0.422853264748337	0.371610144669205	0.399483550100476	0.510919926701176	0.646553649934233	0.553066717646518	0.496880036643423	0.512862838557659	0.529280794086159	0.489590576583967
197	0.714118011693267	0.598586910156401	0.671432008824473	0.755016916249709	0.784441005173075	0.689792104499278	0.767155961348429	0.774051500738592	0.765794982969535	0.765687320570986	0.772414688743684	0.773496739731741	0.774815168792072	0.793919043993569	0.768986204093619	0.553417733206926	0.744647237838562
2	0.351127847770198	0.404785079668961	0.332286783128745	0.396340641229919	0.318243848365808	0.351471403372799	0.341891480685711	0.32542585185918	0.244536102289703	0.297211336175886	0.258039122959444	0.208860240340303	0.287625496359145	0.411564273012859	0.287710883045438	0.603260538981229	0.32114135935094
20	0.799138767218961	0.765294570807423	0.78643204210916	0.828476591838712	0.799370219718141	0.816660846951004	0.834494126853942	0.839742287121889	0.850264087222163	0.792525153296897	0.83949281704758	0.822499696176195	0.817082508019747	0.747856998688591	0.59549157036624	0.659176503008759	0.795654818895776
200	0.583366405405372	0.564269835692612	0.663416757689993	0.673527805444919	0.61735874494016	0.615160916830002	0.414351767020694	0.371066205490826	0.454150925922244	0.397030395406395	0.458184312582982	0.449142497339803	0.412381408821525	0.355897435504118	0.260001610115178	0.844744672361052	0.485953801613788
203	0.575384242284367	0.399797887634115	0.51805014378054	0.848094753710423	0.85165414853008	0.854584734982451	0.672019189666646	0.78640159994509	0.744776145674596	0.764833715062396	0.798079150155942	0.849920247597636	0.80287079925455	0.757665279451601	0.711843505813839	0.70814249809507	0.729065036236285
209	0.428568686885896	0.410567261496774	0.445611615872008	0.469570127898054	0.447117964894515	0.413027475179475	0.451109076921082	0.468155667354763	0.484796766064802	0.499746572242124	0.487322939604041	0.399956180604986	0.444822670465151	0.440446231228783	0.427577691613407	0.706654387261633	0.447893128555057
211	0.566115868142151	0.618863025249039	0.612176878806663	0.46983751409678	0.482210801659913	0.545008460146059	0.486863709744387	0.650868082291152	0.593308472166189	0.47048021236023	0.49112096371198	0.506595436742816	0.40721941815799	0.471316462856701	0.496666944888138	0.508031463203468	0.524576816734679
22	0.725294251165602	0.700165339390769	0.736366982205372	0.499089771541225	0.553411876181641	0.443705158770363	0.560066440858929	0.639902485590731	0.592198788414074	0.477093495307454	0.51252113481619	0.47122520216874	0.57601927985531	0.321069491701641	0.30299603464912	0.614108956659684	0.540741715507811
23	0.924811629200751	0.790153254080257	0.815544845943582	0.943150017516037	0.944842374506285	0.88162965565792	0.93020323806044	0.947291317833405	0.929516324515835	0.872337718929458	0.895683579060291	0.905336122776056	0.911250563460729	0.902223969644035	0.904551968399723	0.661585552671058	0.89990177197232
24	0.479538323794209	0.574435077935454	0.498271199183293	0.522011935318079	0.540339511500471	0.54708248731413	0.553170545709547	0.55756625567021	0.523822236862841	0.486568580496689	0.514225369126762	0.509055438442393	0.42307942672187	0.483749521328864	0.534661612325064	0.668100536086974	0.516505168115325
25	0.695452804786617	0.723992722132967	0.683248283913042	0.562764227621736	0.615021931445356	0.474057929527436	0.62978773957383	0.625380810498127	0.61789968455471	0.56287780527744	0.493563200034327	0.690926444722271	0.628825731267864	0.430779622137404	0.375671272711347	0.505412555395803	0.587350014013632
26	0.378034499068792	0.405108074248296	0.527413877506269	0.503064124722602	0.465941612595036	0.614307999485812	0.406443604593791	0.481624380994773	0.403234879915262	0.406522627322573	0.417394479544388	0.429948937346074	0.414432456881723	0.437228312642791	0.449700476110502	0.52544671733803	0.449360022865246
27	0.448971908175056	0.53036478359843	0.391647436424996	0.595775867664983	0.68404828689179	0.581198532478781	0.730664402583633	0.676890875738098	0.77134427500481	0.713152421551309	0.73998102983751	0.782669578073646	0.769594728615119	0.562330806475421	0.598311087803497	0.551422279325971	0.638463068061139
277	0.70170478865551	0.643772120263253	0.672839131184765	0.585728247155648	0.605502292114364	0.608050455412832	0.78098079943941	0.790138562022859	0.821379841158703	0.824778020314898	0.867061353776279	0.903094427188241	0.852550742733994	0.853353349254511	0.91949034435469	0.668783704341008	0.76202829833533
3	0.651858699534	0.448785945713058	0.414142322666275	0.696045145781741	0.718355713374737	0.720820932725805	0.790557229611919	0.727103226687019	0.808480895314797	0.789225250385652	0.805622729821485	0.758713007788253	0.750706441443473	0.804629508173857	0.862295944467919	0.740010974385263	0.716489532899333
31	0.36429269610042	0.429200600874577	0.492837981528718	0.151889739897651	0.122728219157428	0.157476882607463	0.123201911770423	0.0664260794908242	0.187182109888258	0.136358276555181	0.124685418133002	0.107767624268059	0.155101307451177	0.289852424189756	0.188950000575536	0.857764913011534	0.206530084832565
32	0.452087432861422	0.402730530790099	0.385678423218486	0.403842213310975	0.428496073530972	0.394199141664599	0.458254673215639	0.482383537621047	0.406463309056273	0.459782491589705	0.4154708680967	0.555148496541789	0.453054748215343	0.61209875972049	0.511285537685477	0.49953042974884	0.454731749141268
33	0.384466659481526	0.426217284516586	0.367400055599166	0.619860485071476	0.553408560036315	0.606261919444907	0.512613924945258	0.468731284802855	0.548331908174783	0.49316453275941	0.47775837889992	0.511235016668522	0.501426892988616	0.820071334801165	0.811704789487824	0.705225321144881	0.540176868511889
337	0.422760296154117	0.350217837468052	0.364280459532468	0.416339172260177	0.402540513941664	0.442373424049084	0.420136770910471	0.450967727525941	0.397365563324703	0.447848993532636	0.394364172037848	0.383399795868908	0.426486683876063	0.420492549520332	0.410419649041711	0.516770349981158	0.409999573936278
36	0.367718201013938	0.315845879880313	0.290944578064221	0.439908088807914	0.451011551268006	0.49301260664356	0.394203038580151	0.40633011038686	0.481922071025928	0.367034710350729	0.398039323076455	0.426894148998719	0.444078632463778	0.174544712380997	0.334239110115105	0.579596963875657	0.385715117537112
371	0.385258989400818	0.352803738407957	0.332981143450392	0.383568401122548	0.340228882258432	0.375440161134664	0.559664635535932	0.519893835004382	0.482283305793511	0.593424915118985	0.555858967364359	0.583975031537016	0.521494901779621	0.614351767594119	0.621535870481523	0.549934440423159	0.481517636398951
38	0.605889823278967	0.61473085242918	0.648668048397235	0.632514528943086	0.556387515902692	0.624512502084611	0.649871930898614	0.716598306244338	0.481470163568169	0.645575165544603	0.562026008936307	0.553997430869148	0.720200914731792	0.598171715974246	0.580654831484798	0.655347637176876	0.612751315952519
383	0.684199436966954	0.665738229676846	0.6902685002014	0.709213408497241	0.742122243094908	0.64169034082913	0.616173002314155	0.605815411321719	0.552507975049387	0.559079802105715	0.453159323730343	0.55868340197831	0.572323458967415	0.550316559481656	0.534559657139644	0.479615046555392	0.609056716756988
39	0.749751788780502	0.800624221059627	0.778741697274623	0.524914630003072	0.545115646372202	0.520967833523478	0.79014700050345	0.624100482592451	0.750494301465406	0.831666072966623	0.819872918900865	0.80528096068651	0.816215556934103	0.655943930733968	0.787317891512218	0.45738673737098	0.72007699555394
4	0.522233791437454	0.449958253488848	0.464357829348245	0.656628564428093	0.484512539274854	0.624258339486641	0.541806926827163	0.468948341778535	0.483539443230541	0.521011315876301	0.447814337022522	0.456897801830003	0.513999033316353	0.421205461936771	0.403693557634794	0.635764615488543	0.497391035794475
40	0.427639361402999	0.548687333256082	0.570418925522111	0.570554711766994	0.533812183056416	0.613213146920732	0.496255363403141	0.405931817859638	0.664437624683767	0.582888240175701	0.494827684397606	0.436688387503078	0.527558033261605	0.512727867761021	0.628110708359677	0.491880235472122	0.534250092622038
405	0.466623415500906	0.446231802987411	0.455844672708894	0.360001464161571	0.447797290610794	0.358679276501258	0.515543236280669	0.481940526686631	0.520121498857822	0.534082676138069	0.52061012953692	0.523781401922957	0.521446855986516	0.481053399256838	0.543302551753224	0.458593337528995	0.478470679926032
41	0.51555456913186	0.552540876289812	0.489415674222758	0.560376521239977	0.488670969730269	0.553792101022806	0.552597199457998	0.576776930476879	0.510340864753879	0.559620167992069	0.567233781724522	0.568810123233143	0.560931710368285	0.472058013685299	0.455070884955695	0.695371362470679	0.53225269255235
416	0.697404432478336	0.685756751514929	0.687602431826438	0.73948579495003	0.753734168211845	0.748748261761803	0.742706136118297	0.732556355094719	0.745130819332811	0.740840784956642	0.752924736054856	0.77014238153966	0.737150990312282	0.750037494454171	0.748577629580683	0.513900466446038	0.735519944545833
424	0.773959611236705	0.906721277905964	0.765733600311279	0.750594452746858	0.74457101463361	0.753749397919259	0.835531107885831	0.809291936911923	0.800840516185384	0.770325059773864	0.771489209732434	0.857964675660585	0.929373876497758	0.832621457467069	0.863427509882496	0.518175574625188	0.811079646983401
433	0.742357946362733	0.727290982910961	0.797110433208208	0.72888280256591	0.758954169179794	0.756581296153789	0.817299270986497	0.779412635614927	0.820845062831649	0.84655487786236	0.796887659062803	0.816742023862911	0.857150305370517	0.837209132709574	0.630157972239189	0.543618143742195	0.780895771394788
434	0.380503464852116	0.353920342737753	0.377228543415629	0.433036834351081	0.415837222268969	0.457729866128398	0.439304025861782	0.457296188984281	0.429646632810992	0.513014200000646	0.395254891662023	0.473786105189208	0.387917620409301	0.435390074749448	0.456625527273683	0.462041402920815	0.427099436046354
437	0.497890204451187	0.47174117599342	0.49416513692041	0.379884249058161	0.36272785007118	0.458947591666731	0.551591322475979	0.56112149644606	0.543017913144516	0.567111277089059	0.573965605033777	0.568301209434167	0.579509846804867	0.616226599545915	0.572453435347711	0.50540827354092	0.519910327565543
44	0.679097169526165	0.599058975863347	0.60903786505299	0.938397430600736	0.923410838264018	0.890434421262365	0.968471549972494	0.983254198734265	0.827223075560056	0.964796888462707	0.972320709310152	0.961431365228952	0.967579476625394	0.961141478301376	0.949562316189531	0.521415501722666	0.879681183930303
452	0.412804367924279	0.42477727648318	0.4326249599501	0.352765695758988	0.443498186991545	0.468290370691764	0.38807703339335	0.425184228517591	0.463834747824173	0.387738475267434	0.395367541486858	0.38560772503192	0.398567601656896	0.461053430343487	0.41065008559413	0.508031463203468	0.41672278179438
46	0.290162218426546	0.253172293830324	0.272781194037864	0.553446272693189	0.626087672722963	0.501874072198333	0.25336283692137	0.219147666421134	0.314045139954009	0.207229694349349	0.262963883254209	0.27390693624102	0.291518578728395	0.334289620801991	0.331303088347626	0.465594365782265	0.332352744595221
461	0.686775837266692	0.66319585839256	0.678641251220623	0.750840790029893	0.749696218263114	0.738303447897668	0.735493251122424	0.727889950374617	0.734265333862226	0.762417594148476	0.791402059682162	0.790447447803708	0.736531864729092	0.760808528659899	0.758563267998715	0.483295325793922	0.737684846763458
464	0.484256817013944	0.459990453147318	0.488619952035429	0.386884185609106	0.41569746623004	0.374247854013285	0.390681747937533	0.366155497402844	0.477309740138034	0.439685512161252	0.44154677328547	0.47231560523525	0.396580514424497	0.417484624174132	0.484707261067066	0.463785385251256	0.433077600258347
481	0.434065074920812	0.427762668472879	0.395215080803756	0.544191757057182	0.514505677089709	0.467258450376674	0.45181845666746	0.464237652155407	0.400159755332216	0.492150321010376	0.521551417670624	0.437265880697	0.54495294299389	0.47130575941291	0.456010607992909	0.518175574625188	0.468163433510253
484	0.982198545518073	0.988948469452451	0.947747440256167	0.960782100300007	0.96774057310178	0.963342471472895	0.928788043550811	0.952087232819082	0.99098921228949	0.969534185599663	0.973212100857164	0.96862131316883	0.976133485642931	0.977475631120746	0.974859237332085	0.493207123387387	0.968164002832145
485	0.50136520806717	0.474888500476135	0.507466878696815	0.426917144316942	0.512746648785284	0.547035615343183	0.507612636564841	0.525081292514575	0.693710727701468	0.526580078335266	0.460147594631874	0.469281655146212	0.665823428113074	0.548083214706214	0.529044895407126	0.523133935179236	0.526385701253745
49	0.536177735027483	0.452390172689255	0.494238825518207	0.650719079054262	0.63429217064109	0.656556544551198	0.621460344948795	0.676898425132154	0.650230827631006	0.603307222474192	0.609296163363792	0.652336038770439	0.440346528827744	0.427968602108285	0.583583354106343	0.574020189122197	0.579320135656283
490	0.940164113221382	0.928664211501149	0.936379966065553	0.947756405213679	0.956280623294067	0.939119255076881	0.973802501668418	0.970899159194509	0.973447413408906	0.960049969859206	0.968248132563785	0.781436225224757	0.975904454525858	0.959600323248707	0.958985983084681	0.733271600999617	0.944715915810103
495	0.482266221364246	0.556450355506625	0.595981121158191	0.35342218125557	0.429202699410433	0.443384424298216	0.386772199021368	0.363889123730395	0.51845948124643	0.472167141812837	0.445837997842675	0.41693821182677	0.45779710672115	0.436245332249975	0.464220098512701	0.491880235472122	0.454868913063839
5	0.0519955495760574	0.0280109315171703	0.0393016919315125	0.0535889255641387	0.0768969006126018	0.148407720687691	0.111162934368237	0.0861513619604547	0.0496702845601236	0.0660737488956006	0.082987508878307	0.0610854389429482	0.0699515913033907	0.273341104232115	0.233380782913659	0.566751026349707	0.0954670983962672
500	0.614518665888517	0.627093343755103	0.674464767212097	0.59606768138529	0.618977680446649	0.612234204882402	0.620211873844305	0.614094765628326	0.626175284825689	0.639160993289852	0.626339284731533	0.635812831468831	0.623273676823715	0.631032265142709	0.617026254670436	0.711578818751428	0.62509890493303
508	0.655892265346294	0.703777394840824	0.645189534812242	0.762859282658144	0.741211558697727	0.794941318394484	0.58720944700529	0.688559929001914	0.683720595237261	0.584508741472002	0.6636086846434	0.599564412677742	0.545822565051763	0.590632480872939	0.549993802997681	0.523579805721433	0.653166134247314
509	0.702481025660611	0.74682320835516	0.719858224591861	0.948466042695878	0.952276383960651	0.952568612852303	0.877697133051274	0.913531177564225	0.862317718168248	0.884768436329222	0.839659282795174	0.816295591120277	0.908641716454571	0.841180515503945	0.874995466488451	0.717264446310975	0.856104035706123
51	0.304875150571726	0.359543487667548	0.335030706797528	0.214239198529148	0.18794613388241	0.193046620850219	0.170867156242941	0.137231293121662	0.201042537989854	0.0622682315568001	0.0687348081609861	0.0555131642941474	0.105329334600973	0.0691492664484445	0.0387639876232489	0.691985843738857	0.166905405222509
511	0.363089393655508	0.36736744127013	0.396483145656258	0.479441144437579	0.394648387086613	0.479973212745926	0.402882638619171	0.426922258063716	0.494236545045142	0.432212882906884	0.460671944062806	0.417661582033612	0.485056840789251	0.759574296483673	0.583462084791592	0.767462944763806	0.462912253176524
512	0.479584825977042	0.480224571869183	0.424953775209789	0.482650425193486	0.472114817590359	0.448384561072568	0.592916399019574	0.585475784169999	0.603089616877489	0.57383589652599	0.574615752014102	0.5961869672355	0.632270021837917	0.63734391900842	0.612304108905281	0.681756959211069	0.54639676283378
518	0.45282123434812	0.414700671009713	0.436636176337989	0.518565188428398	0.531104586088579	0.518366487547821	0.492117165279247	0.508378356729537	0.507364957841949	0.495488744443732	0.506505930042703	0.456082797048369	0.506152482733123	0.539515680924941	0.523532378003425	0.825108520464347	0.49382218912051
52	0.470525267723526	0.546478546457498	0.490132847037103	0.544115614321212	0.633227399580796	0.436256204133803	0.554769645850512	0.411823522414868	0.553486893141807	0.693275379066136	0.570741745174267	0.716589135068969	0.596754299388396	0.535663353549617	0.625154552078686	0.483295325793922	0.558599626999146
523	0.739221666587465	0.716773013812653	0.727580991902723	0.783624263603285	0.786039182158579	0.773270453572264	0.772085664892179	0.780990542346382	0.763538948006096	0.760110144288887	0.776228467880973	0.773344214473189	0.764283483834816	0.78858029215912	0.772282802276484	0.455977949144399	0.765196942119673
53	0.430331040624067	0.292208207461388	0.459263825906768	0.21034100632274	0.242627696650499	0.212646651715871	0.26687080862667	0.28559985564043	0.267805691155083	0.234275473382944	0.216636514413883	0.174055347099729	0.252937770930481	0.245669966370614	0.269608434418466	0.605348499230535	0.270725219381309
54	0.407146719662967	0.407702185829674	0.527530915187571	0.449733888522772	0.427055751615278	0.646273326910145	0.463195750788749	0.386698023315448	0.419692864485941	0.40866716217574	0.358407999834354	0.586314659366971	0.428674215326791	0.414961083492394	0.461386463828554	0.740173494693527	0.452896067356223
55	0.303891348587139	0.347322314022121	0.333012807363936	0.365285478085273	0.334078021569752	0.380765240828144	0.258795303094306	0.293656512255396	0.306699253997747	0.306709670854297	0.318687615772324	0.296545473093011	0.241732859555365	0.298601220368692	0.238279854827333	0.5204732473866	0.308270864951656
56	0.872118111329924	0.847850720880681	0.851890330833881	0.685854875011044	0.775713749870975	0.748020551844354	0.824023492208856	0.786560009854661	0.834291776257779	0.784450519285096	0.646437591025035	0.773232215801755	0.732116562855497	0.730853327610015	0.733618777702329	0.724857425041028	0.775135507491459
586	0.534869464850186	0.566191844025114	0.535493449131537	0.604954200124159	0.45520282702723	0.548963652105184	0.613833066197852	0.515722978524678	0.416383192319997	0.58771037942429	0.565856439539533	0.506306677582745	0.604368877959341	0.395099415535683	0.391823800077783	0.48965148950696	0.522852017628354
6	0.267909708250123	0.249120334937167	0.275031390105209	0.385846935343014	0.386930832094154	0.36667404154568	0.301102758950287	0.305820456104938	0.282881999251919	0.312738507137151	0.314676357046748	0.339695225200348	0.309661186850729	0.633850341062402	0.542096505011591	0.502789148984078	0.351602438592764
60	0.713988820438942	0.679886391643509	0.70745945701574	0.782344322107977	0.765056200264143	0.77179375767301	0.722551078554468	0.744830770381317	0.745544313631898	0.739996754574078	0.74563231373869	0.737148000216193	0.739978519945247	0.751937085511339	0.766475110787446	0.509530466601488	0.7409748597656
63	0.334032704913637	0.28614473723511	0.335908715391998	0.521109862437969	0.472851398055158	0.459392961584748	0.635900913614018	0.602996247883653	0.620825723753345	0.550668901165745	0.53798290647309	0.655316050041843	0.48668785832599	0.3095650831971	0.443325589312045	0.73059056997854	0.483513976892363
639	0.639258765500818	0.616994708169823	0.612406468826448	0.531519005435426	0.586989005986215	0.544968445232478	0.614336573747922	0.537968643248243	0.50352221375481	0.448604389470097	0.439791210378233	0.413612430592317	0.475826151064755	0.460805783546236	0.49580870302561	0.46954928202055	0.528160833198629
65	0.440499427518496	0.451637497619483	0.462987485709438	0.547251549553994	0.519569337269838	0.553033157002186	0.52102356113309	0.532379252471739	0.552032246235419	0.666780547695143	0.643441917860488	0.617199611152313	0.558048238952665	0.555460367707887	0.544687924267116	0.511908659108134	0.544402141476619
68	0.907790319269626	0.899907364345659	0.949418012507161	0.94608749172527	0.755751569871181	0.946001107785368	0.931929152914665	0.956442828716722	0.930730407076218	0.934366943033847	0.9265670655936	0.932163371697505	0.933266065292095	0.937868652560881	0.910024398052329	0.701470488085467	0.919887650029475
7	0.254485667920044	0.42668066055333	0.274351827527147	0.291973216207829	0.268951704855038	0.319938532938298	0.270338410467203	0.299057739683795	0.216313182205338	0.18902817409046	0.179568226427966	0.169936730376676	0.182293490056095	0.21590903130091	0.195949251646504	0.680070163625044	0.250318389750442
75	0.86685929658143	0.848993975740223	0.724495826930069	0.38844642657799	0.51418025577116	0.418406256018921	0.652086770389873	0.618739213695029	0.631504054322128	0.626397517932518	0.640336680130699	0.573611490333619	0.89155938737404	0.642897500980573	0.877715718117623	0.469607095724733	0.661082024726393
79	0.579845558930931	0.546951637441214	0.572507372909745	0.611357727028544	0.608952128433292	0.55972370672181	0.620198810040518	0.588569429716485	0.599020625270044	0.611003302636912	0.595243770943875	0.617741720129536	0.614033626397833	0.620808799966287	0.576925443121185	0.882808729694303	0.594858910645881
80	0.405517725011701	0.384803718419981	0.430681360696777	0.494232796455705	0.617620143313163	0.742136106944402	0.211585752677121	0.158701009795974	0.22924623744582	0.216567088198031	0.242223857301227	0.246254507554392	0.233121093433568	0.245050396192791	0.255856468505832	0.624654377481794	0.340906550796432
81	0.681412615215866	0.576011862321526	0.592044726530703	0.454059428480359	0.510154033181267	0.417315643329487	0.607191998381392	0.611951242805863	0.735114145192406	0.726387972021434	0.719680032870958	0.657202674829189	0.705224855341224	0.696758988890316	0.71671369001526	0.451057565707271	0.62714826062715
82	0.598348889780665	0.643176894059418	0.637813408543873	0.64106693386921	0.644426862178364	0.62958464188994	0.626704887487852	0.630618406984285	0.622705997609984	0.610796780681791	0.61924229574157	0.633620265617809	0.617221342315305	0.643269101838851	0.642786132337738	0.472566101747198	0.62942552272911
83	0.866360925213087	0.92710460376793	0.736075726391992	0.950727352559352	0.9329905660831	0.976991392172749	0.878941920822816	0.925111900448787	0.865110348552645	0.887387243920429	0.84296868361423	0.894778710237046	0.909885100539465	0.851148572145914	0.71199452225939	0.812705916334873	0.877171837915262
85	0.378082971277206	0.380602008435003	0.39405340829454	0.518082624083929	0.514119074404776	0.525511488740216	0.456082639502501	0.442773234368278	0.462436284197753	0.424538706808065	0.342753819817612	0.367623992083375	0.376766076697736	0.398611350083095	0.380270113673629	0.457926570104419	0.424153852831181
86	0.601632398789951	0.748164422033071	0.813767272123903	0.425316932046328	0.471816243820881	0.501946086139222	0.521922569621421	0.516557906990711	0.53629998811309	0.532898089838696	0.539215033875746	0.543908003689983	0.565911299010628	0.595454411883852	0.61986235457122	0.465610284765205	0.56897820083658
87	0.439822170691391	0.414403528008657	0.447211163732683	0.497744051500595	0.508200968234508	0.50828509905229	0.477992943620756	0.486352804519754	0.479823452074463	0.444266975237912	0.403320235989357	0.404504952128971	0.464635918885708	0.461966804699158	0.438277151099674	0.700306242173869	0.458453881298392
89	0.843050934746496	0.848853900976971	0.866550880026004	0.880430478542342	0.74611326972086	0.869987626258944	0.848979491467365	0.648335772720724	0.892834509976961	0.817519742964579	0.889737395280531	0.816698791940352	0.903714650888101	0.796561011385881	0.778341396878139	0.70035947574229	0.82984732358495
9	0.064420994028346	0.0669165971253556	0.0482343447294187	0.0477538463285384	0.0434699329829804	0.0601118970809607	0.032530374522741	0.0426529847969489	0.0319576180075205	0.0276637144913933	0.0452868739252763	0.0411865280745744	0.0256371404245943	0.0255743657304868	0.0151790806327438	0.535729865222631	0.0412384195254586
90	0.542146958069013	0.484725530399438	0.49826671237358	0.614041993867592	0.638519646107009	0.627534841212481	0.581531230663548	0.71845003390508	0.593815210452013	0.592784785913996	0.623476855040882	0.605283381970917	0.604887697978618	0.532738778403598	0.532219723612617	0.603358625797036	0.586028225331359
92	0.738950327296967	0.693627472902451	0.730940429588061	0.752086097999732	0.747420451083678	0.744751997983241	0.740555743982843	0.732066571256147	0.726611410760894	0.736611588534146	0.744055390788307	0.73989645645645	0.7379505683171	0.855283161742438	0.735770975687937	0.491880235472122	0.743771909625359
93	0.671857021853071	0.663261679028066	0.686649464728483	0.707431551492026	0.656888325583498	0.475249166269156	0.58997699540226	0.506480428385367	0.700014857415169	0.65848600723401	0.649269095155771	0.687478128425193	0.545388376076435	0.530146077365579	0.633458399002732	0.756680750318933	0.624135704894454
94	0.550752019498384	0.566461327977281	0.490648260210023	0.460288217454447	0.431510846608869	0.413589539383625	0.510469104710438	0.505105040236478	0.40779890594855	0.392117537372828	0.402955498554649	0.422045021038075	0.458495168689611	0.412464360356264	0.412476869338084	0.483539337097247	0.455811847825174
97	0.455241216521024	0.576246933445837	0.476479250099814	0.441930584138737	0.514732846559752	0.376915989565029	0.428184761868731	0.46034778463678	0.539478866013966	0.515875610641612	0.555980050869852	0.444271367672135	0.540992095751488	0.518254575690864	0.491224666591361	0.475200662982831	0.489077106671132
98	0.258702226081855	0.271082554525367	0.26377429735185	0.370727091625798	0.379135490701951	0.408094559706644	0.339132818174385	0.384746576714616	0.356915884216938	0.356696744011839	0.34380767054407	0.370649185027535	0.329822711936415	0.395014433124109	0.344280560416132	0.474563205052757	0.344838853610634
