# Supplementary material for: The role of the interactome in the maintenance of deleterious variability in human populations
Source: Mol Syst Biol. 2014 Sep 26;10(9):752. doi: 10.15252/msb.20145222 (PMC4299661; doi:10.15252/msb.20145222)
Supplement: Supplementary file 9 — Source Data for Figure 7 [file msb0010-0752-SD9.zip]

Archive with 5 entries (4 files):
- ReadMe.txt
- __MACOSX/
- __MACOSX/._ReadMe.txt
- Source Data Figure 7a 7c.cys
- __MACOSX/._Source Data Figure 7a 7c.cys
