# Supplementary material for: The role of the interactome in the maintenance of deleterious variability in human populations
Source: Mol Syst Biol. 2014 Sep 26;10(9):752. doi: 10.15252/msb.20145222 (PMC4299661; doi:10.15252/msb.20145222)
Supplement: Supplementary file 9 — Source Data for Figure 7 [file msb0010-0752-SD9.zip › ReadMe.txt]

Source Data for Figure 7:
Cytoscape session for figure 7a and 7c.
